# Supplementary material for: Comparative genomics of the major fungal agents of human and animal Sporotrichosis: Sporothrix schenckii and Sporothrix brasiliensis
Source: BMC Genomics. 2014 Oct 29;15:943. doi: 10.1186/1471-2164-15-943 (PMC4226871; doi:10.1186/1471-2164-15-943)
Supplement: Supplementary file 2 — Additional file 2: Table S1. Information about the 25 genomes retrieved for phylogenomic inference. Table S2. Pfam domain expansions/contractions of Sporothrix schenckii and S. brasiliensis. Table S3. SMART domain expansions/contractions of Sporothrix schenckii and S. brasiliensis. Table S4. INTERPRO domain expansions/contractions of Sporothrix schenckii and S. brasiliensis. S5. Comparative genomic analysis of carbohydrate active enzymes (CAZy) of Sporothrix schenckii and S. brasiliensis. Table S6. Putative adhesins of S. schenckii. Table S7. Putative adhesins of S. brasiliensis. Table S8. Cell wall and adhesin-related genes characterized in Sporothrix schenckii and S. brasiliensis. Table S9. Glucan synthase and glucanase genes identified in Sporothrix schenckii and S. brasiliensis. Table S10. Chitin synthase and chitinase genes identified in Sporothrix schenckii and S. brasiliensis. Table S11. Genes involved in N-linked glycosylation in Aspergillus nidulans and Neurospora crassa, and their putative orthologs in Sporothrix schenckii and S. brasiliensis. Table S12. Enzymes activities related with protein glycosylation in Aspergillus nidulans and Neurospora crassa, and their putative orthologs in Sporothrix schenckii and S. brasiliensis. Table S13. Genes involved in O-linked glycosylation in Aspergillus nidulans and Neurospora crassa, and their putative orthologs in Sporothrix schenckiia and S. brasiliensis. Table S14. Genes involved in GPI-anchor elaboration in Aspergillus nidulans and Neurospora crassa, and their putative orthologs in Sporothrix schenckii and S. brasiliensis. Table S15. Melanin biosynthesis pathway and putative orthologs in Sporothrix schenckii and S. brasiliensis. Table S16. Comparative analysis of core genes related to amino acids, Secondary, Energy, Cofactor and Vitamin metabolisms of Sporothrix schenckii and S. brasiliensis. Table S17. Genomic identification and classification of phospholipases A, C, and D enzyme families in Sporothrix schenckii [file 12864_2014_6638_MOESM2_ESM.xls]

## Sheet: Table S1
Supplementary Table 1. The 25 genomes retrieved for phylogenomic inference. The GenBank Accession Number, Sequencing Center and references are listed.
Species - strain	GenBank Acession Number	Sequencing Center	Reference
Paracoccidioides brasiliensis – Pb18	ABKI00000000	Broad Institute	[1]
Blastomyces dermatitidis – ER-3	ACBT01000000	Broad Institute	Unpublished
Histoplasma capsulatum – Nam1	AAJI01000001	Broad Institute	Unpublished
Aspergillus fumigatus – Af293	AAHF01000008	The Institute for Genomic Research (TIGR)	[2]
Aspergillus nidulans – FGSC A4	AACD01000000	Broad Institute	[3]
Talaromyces marneffei – PM1	AGCC00000000	Beijing Genome Institute	[4]
Metarhizium acridum - CQMa 102	ADNI00000000	Beijing Genomics Institute	[5]
Metarhizium anisopliae - ARSEF 23	ADNJ00000000	Beijing Genomics Institute	[5]
Cordyceps militaris – Cm01	AEVU00000000	Beijing Genomics Institute	[6]
Fusarium graminearum – PH-1	AACM00000000	Broad Institute	[7]
Verticillium dahliae - VdLs.17	ABJE00000000	Broad Institute	Unpublished
Verticillium albo-atrum - VaMs.102	ABPE00000000	Broad Institute	Unpublished
Magnaporthe oryzae - 70-6	AACU00000000	Broad Institute	[8]
Grosmannia clavigera - kw1407	ACXQ00000000	Genome British Columbia	[9]
Sporothrix schenckii - 1099-18	AXCR00000000	Laboratório Nacional de Computação Científica - LNCC	This Work
Sporothrix brasiliensis -5110	AWTV00000000	Laboratório Nacional de Computação Científica - LNCC	This Work
Podospora anserina - S mat+	GCA_000226545.1	Genoscope	[10]
Neurospora crassa – OR74A	AABX00000000	Broad Institute	[11]
Sordaria macrospora – k-hell	CABT00000000	Ruhr-University Bochum	[12]
Saccharomyces cerevisiae – RM11-1a	AAEG00000000	Broad Institute	Unpublished
Candida albicans – WO-1	AAFO00000000	Broad Institute	[13]
Schizosaccharomyces pombe – 972	GCA_000002945.2	Sanger Institute	[14]
Ustilago maydis - 521	AACP01000000	Broad Institute	[15]
Cryptococcus neoformans – JEC21	GCA_000091045.1	The Institute for Genomic Research (TIGR)	[16]
Batrachochytrium dendrobatidis – JEL423	AATT00000000	Broad Institute	[17]
References
1. Desjardins CA, Champion MD, Holder JW, Muszewska A, Goldberg J, et al. (2011) Comparative genomic analysis of human fungal pathogens causing paracoccidioidomycosis. PLoS Genet 7: e1002345.
2. Nierman WC, Pain A, Anderson MJ, Wortman JR, Kim HS, et al. (2005) Genomic sequence of the pathogenic and allergenic filamentous fungus Aspergillus fumigatus. Nature 438: 1151-1156.
3. Galagan JE, Calvo SE, Cuomo C, Ma LJ, Wortman JR, et al. (2005) Sequencing of Aspergillus nidulans and comparative analysis with A. fumigatus and A. oryzae. Nature 438: 1105-1115.
4. Woo PC, Lau SK, Liu B, Cai JJ, Chong KT, et al. (2011) Draft genome sequence of Penicillium marneffei strain PM1. Eukaryot Cell 10: 1740-1741.
5. Gao Q, Jin K, Ying SH, Zhang Y, Xiao G, et al. (2011) Genome sequencing and comparative transcriptomics of the model entomopathogenic fungi Metarhizium anisopliae and M. acridum. PLoS Genet 7: e1001264.
6. Zheng P, Xia Y, Xiao G, Xiong C, Hu X, et al. (2011) Genome sequence of the insect pathogenic fungus Cordyceps militaris, a valued traditional Chinese medicine. Genome Biol 12: R116.
7. Cuomo CA, Guldener U, Xu JR, Trail F, Turgeon BG, et al. (2007) The Fusarium graminearum genome reveals a link between localized polymorphism and pathogen specialization. Science 317: 1400-1402.
8. Dean RA, Talbot NJ, Ebbole DJ, Farman ML, Mitchell TK, et al. (2005) The genome sequence of the rice blast fungus Magnaporthe grisea. Nature 434: 980-986.
9. DiGuistini S, Wang Y, Liao NY, Taylor G, Tanguay P, et al. (2011) Genome and transcriptome analyses of the mountain pine beetle-fungal symbiont Grosmannia clavigera, a lodgepole pine pathogen. Proc Natl Acad Sci U S A 108: 2504-2509.
10. Espagne E, Lespinet O, Malagnac F, Da Silva C, Jaillon O, et al. (2008) The genome sequence of the model ascomycete fungus Podospora anserina. Genome Biol 9: R77.
11. Galagan JE, Calvo SE, Borkovich KA, Selker EU, Read ND, et al. (2003) The genome sequence of the filamentous fungus Neurospora crassa. Nature 422: 859-868.
12. Nowrousian M, Stajich JE, Chu M, Engh I, Espagne E, et al. (2010) De novo assembly of a 40 Mb eukaryotic genome from short sequence reads: Sordaria macrospora, a model organism for fungal morphogenesis. PLoS Genet 6: e1000891.
13. Butler G, Rasmussen MD, Lin MF, Santos MA, Sakthikumar S, et al. (2009) Evolution of pathogenicity and sexual reproduction in eight Candida genomes. Nature 459: 657-662.
14. Wood V, Gwilliam R, Rajandream MA, Lyne M, Lyne R, et al. (2002) The genome sequence of Schizosaccharomyces pombe. Nature 415: 871-880.
15. Kamper J, Kahmann R, Bolker M, Ma LJ, Brefort T, et al. (2006) Insights from the genome of the biotrophic fungal plant pathogen Ustilago maydis. Nature 444: 97-101.
16. Loftus BJ, Fung E, Roncaglia P, Rowley D, Amedeo P, et al. (2005) The genome of the basidiomycetous yeast and human pathogen Cryptococcus neoformans. Science 307: 1321-1324.
17. Rosenblum EB, James TY, Zamudio KR, Poorten TJ, Ilut D, et al. (2013) Complex history of the amphibian-killing chytrid fungus revealed with genome resequencing data. Proc Natl Acad Sci U S A 110: 9385-9390.

## Sheet: Table S2
Supplementary Table 2. Pfam domain expansions/contractions of Sporothrix schenckii and S. brasiliensis compared to other dimorphic fungal pathogens and close-related Sordariomycetes.
STATUS	DOMAIN	DOMAIN_DESC	S. brasiliensis	S. schenckii	G. clavigera	M. oryzae	P. anserina	N. crassa	V. dahilae	F. graminearum	A. fumigatus	P. marneffei	C. immitis	P. brasiliensis	P. lutzii	B. drematitis	H. capsulatum	TOTAL
MORE	PF01476	LysM domain	31	33	18	15	31	17	13	15	15	25	6	0	2	11	1	233
LESS	PF03184	DDE superfamily endonuclease	0	0	0	0	0	0	0	3	48	60	2	34	7	0	0	154
MORE	PF09362	Domain of unknown function (DUF1996)	14	13	2	11	29	10	10	4	5	2	1	1	1	2	2	107
LESS	PF00891	O-methyltransferase	0	0	6	15	13	7	3	9	11	18	6	1	2	2	2	95
MORE	PF02230	Phospholipase/Carboxylesterase	13	10	4	3	9	1	4	6	3	8	5	2	2	6	9	85
LESS	PF05792	Candida agglutinin-like (ALS)	0	0	0	0	0	0	13	59	0	0	0	0	0	0	0	72
MORE	PF13540	Regulator of chromosome condensation (RCC1) repeat	8	8	7	7	4	8	5	4	2	7	2	1	1	2	2	68
LESS	PF05001	RNA polymerase Rpb1 C-terminal repeat	0	0	0	0	0	0	0	0	8	10	12	9	7	11	9	66
LESS	PF07727	Reverse transcriptase (RNA-dependent DNA polymerase)	0	0	0	0	1	0	0	0	0	48	0	0	5	0	0	54
MORE	PF00840	Glycosyl hydrolase family 7	8	8	3	5	7	6	6	2	4	2	0	0	0	0	0	51
MORE	PF06609	Fungal trichothecene efflux pump (TRI12)	14	18	1	0	1	1	5	2	1	1	3	2	1	0	0	50
LESS	PF00665	Integrase core domain	0	0	0	0	4	0	0	0	1	42	0	1	0	0	0	48
MORE	PF13504	Leucine rich repeat	5	5	5	2	1	0	2	3	1	2	3	1	2	5	4	41
LESS	PF00544	Pectate lyase	0	0	2	2	4	1	15	9	5	2	0	0	0	0	0	40
MORE	PF07287	Protein of unknown function (DUF1446)	7	9	2	1	1	1	7	1	1	0	2	2	2	2	1	39
MORE	PF03950	tRNA synthetases class I (E and Q), anti-codon binding domain	5	5	2	2	2	2	2	2	2	3	2	2	2	3	2	38
MORE	PF13378	Enolase C-terminal domain-like	5	5	3	3	2	2	4	4	3	3	0	1	1	1	1	38
LESS	PF13358	DDE superfamily endonuclease	0	0	0	0	5	0	0	4	5	20	0	1	1	1	1	38
LESS	PF13843	Transposase IS4	0	0	0	0	0	0	0	1	0	15	0	16	3	0	2	37
MORE	PF06824	Protein of unknown function (DUF1237)	5	5	3	5	4	3	1	3	1	1	1	1	1	1	1	36
LESS	PF02065	Melibiase	0	0	0	7	2	0	7	4	9	3	0	2	2	0	0	36
LESS	PF09995	Uncharacterized protein conserved in bacteria (DUF2236)	0	0	0	2	2	1	2	3	4	2	1	4	4	8	2	35
LESS	PF05630	Necrosis inducing protein (NPP1)	0	0	3	5	6	1	11	4	3	2	0	0	0	0	0	35
MORE	PF12311	Protein of unknown function (DUF3632)	6	4	2	5	2	2	1	3	5	5	0	0	0	0	0	35
LESS	PF03659	Glycosyl hydrolase family 71	0	0	0	1	4	6	2	0	8	7	2	1	2	1	1	35
MORE	PF10503	Esterase PHB depolymerase	5	6	0	3	7	4	4	3	2	1	0	0	0	0	0	35
MORE	PF12224	Putative amidoligase enzyme	5	6	3	3	3	2	3	4	0	2	3	0	0	0	0	34
LESS	PF02102	Deuterolysin metalloprotease (M35) family	0	0	0	9	0	2	4	1	3	0	7	1	1	4	1	33
LESS	PF12013	Protein of unknown function (DUF3505)	0	0	0	6	0	0	0	0	2	25	0	0	0	0	0	33
LESS	PF02493	MORN repeat	0	0	0	0	0	0	0	0	4	4	4	4	4	8	4	32
MORE	PF00625	Guanylate kinase	4	5	1	2	2	2	3	4	1	1	1	1	1	2	1	31
LESS	PF03732	Retrotransposon gag protein	0	0	1	21	2	0	0	0	2	3	0	0	0	0	0	29
MORE	PF07110	EthD domain	5	4	1	2	3	0	2	3	2	6	0	0	0	1	0	29
LESS	PF01328	Peroxidase, family 2	0	0	1	5	5	1	1	5	3	1	0	1	1	3	2	29
MORE	PF08760	Domain of unknown function (DUF1793)	4	4	2	2	2	2	0	0	3	4	1	1	1	1	1	28
MORE	PF01988	VIT family	3	4	2	1	4	1	1	2	2	3	1	1	1	1	1	28
LESS	PF03211	Pectate lyase	0	0	1	1	2	1	11	7	3	0	0	0	0	0	0	26
LESS	PF09118	Domain of unknown function (DUF1929)	0	0	0	4	2	2	2	5	1	4	2	1	1	1	1	26
LESS	PF11991	Tryptophan dimethylallyltransferase	0	0	0	3	3	1	0	0	7	2	1	0	0	6	3	26
LESS	PF08386	TAP-like protein	0	0	3	5	2	1	5	6	1	2	0	0	0	0	0	25
LESS	PF11970	G protein-coupled glucose receptor regulating Gpa2 C-term	0	0	1	3	1	1	3	2	2	2	1	2	2	3	2	25
LESS	PF04681	Blastomyces yeast-phase-specific protein	0	0	0	1	1	1	1	0	2	8	2	2	2	3	2	25
MORE	PF03403	Platelet-activating factor acetylhydrolase, isoform II	3	3	1	1	5	4	2	2	0	0	0	1	1	1	1	25
MORE	PF01188	Mandelate racemase / muconate lactonizing enzyme, C-terminal domain	4	4	2	2	1	1	3	3	2	2	0	0	0	0	0	24
LESS	PF13976	GAG-pre-integrase domain	0	0	0	0	0	0	0	0	0	24	0	0	0	0	0	24
LESS	PF03936	Terpene synthase family, metal binding domain	0	0	3	8	2	0	1	5	0	3	1	0	1	0	0	24
MORE	PF03583	Secretory lipase	4	4	3	2	0	0	0	3	2	2	1	1	0	1	1	24
LESS	PF10346	Conidiation protein 6	0	0	0	2	4	4	3	2	2	4	2	0	0	0	0	23
LESS	PF05141	Pyoverdine/dityrosine biosynthesis protein	0	0	1	1	2	0	1	3	4	4	3	1	1	1	1	23
LESS	PF03291	mRNA capping enzyme	0	0	1	2	2	2	2	2	2	1	2	2	2	1	2	23
LESS	PF03069	Acetamidase/Formamidase family	0	0	1	1	1	1	1	1	3	3	3	1	1	3	3	23
MORE	PF13246	Putative hydrolase of sodium-potassium ATPase alpha subunit	5	4	2	2	1	1	2	2	0	0	0	0	3	0	1	23
MORE	PF09084	NMT1/THI5 like	3	3	2	0	1	3	1	1	1	2	1	1	1	2	1	23
LESS	PF01498	Transposase	0	0	0	0	5	0	0	1	0	16	0	0	0	0	0	22
MORE	PF00115	Cytochrome C and Quinol oxidase polypeptide I	4	1	0	0	1	1	1	0	1	1	0	3	2	3	3	21
MORE	PF08531	Alpha-L-rhamnosidase N-terminal domain	3	4	1	1	0	0	5	3	3	1	0	0	0	0	0	21
LESS	PF00848	Ring hydroxylating alpha subunit (catalytic domain)	0	0	2	1	0	0	1	4	4	0	0	1	2	4	2	21
MORE	PF08626	Transport protein Trs120 or TRAPPC9, TRAPP II complex subunit	3	3	1	1	2	1	2	1	1	1	1	1	1	1	1	21
LESS	PF13517	Family description	0	0	0	0	0	0	6	9	4	2	0	0	0	0	0	21
LESS	PF00209	Sodium:neurotransmitter symporter family	0	0	0	3	0	0	6	5	0	0	0	1	1	2	2	20
MORE	PF01391	Collagen triple helix repeat (20 copies)	4	1	4	2	1	0	1	2	3	0	0	1	1	0	0	20
MORE	PF08743	Nse4	3	3	1	2	1	1	1	1	1	1	1	1	1	1	1	20
LESS	PF00445	Ribonuclease T2 family	0	0	1	2	1	1	2	3	2	2	1	1	1	2	1	20
MORE	PF03067	Chitin binding domain	3	3	1	3	2	1	1	3	2	0	0	0	0	0	1	20
MORE	PF01177	Asp/Glu/Hydantoin racemase	2	3	1	1	1	1	2	1	1	3	0	1	1	1	1	20
LESS	PF13174	Tetratricopeptide repeat	0	0	3	0	2	3	1	4	0	1	1	1	1	1	1	19
MORE	PF02015	Glycosyl hydrolase family 45	4	4	1	1	2	1	2	1	1	2	0	0	0	0	0	19
LESS	PF13745	HxxPF-repeated domain	0	0	0	7	4	0	1	1	3	2	1	0	0	0	0	19
MORE	PF08648	Protein of unknown function (DUF1777)	3	2	2	1	3	1	1	1	1	1	1	0	0	1	1	19
LESS	PF05958	tRNA (Uracil-5-)-methyltransferase	0	0	1	1	1	1	1	1	2	1	2	2	2	2	1	18
MORE	PF08719	Domain of unknown function (DUF1768)	3	3	2	0	1	0	3	1	0	1	1	1	0	1	1	18
LESS	PF03572	Peptidase family S41	0	0	0	3	3	1	2	1	1	2	1	1	1	1	1	18
MORE	PF08645	Polynucleotide kinase 3 phosphatase	2	2	1	1	1	1	1	1	1	1	1	1	1	1	1	17
MORE	PF09427	Domain of unknown function (DUF2014)	2	2	1	1	1	1	1	1	1	1	1	1	1	1	1	17
MORE	PF03992	Antibiotic biosynthesis monooxygenase	3	3	0	1	1	1	1	1	1	1	1	1	1	1	0	17
LESS	PF07575	Nup85 Nucleoporin	0	0	0	0	0	1	1	1	2	2	2	2	2	2	2	17
MORE	PF12455	Dynein associated protein	2	2	1	1	1	1	1	1	1	1	1	1	1	1	1	17
MORE	PF02055	O-Glycosyl hydrolase family 30	2	3	1	1	2	1	1	0	1	5	0	0	0	0	0	17
LESS	PF05572	Pregnancy-associated plasma protein-A	0	0	0	2	2	2	6	2	1	1	1	0	0	0	0	17
MORE	PF04115	Ureidoglycolate hydrolase	2	2	1	1	1	1	1	1	1	1	1	1	1	1	1	17
MORE	PF08118	Yeast mitochondrial distribution and morphology (MDM) proteins	2	2	1	1	1	1	1	1	1	1	1	1	1	1	1	17
MORE	PF00639	PPIC-type PPIASE domain	2	2	2	1	1	1	1	1	1	1	1	1	1	1	0	17
MORE	PF14008	Iron/zinc purple acid phosphatase-like protein C	3	3	3	0	0	2	0	1	2	3	0	0	0	0	0	17
LESS	PF13535	ATP-grasp domain	0	0	1	1	2	1	3	2	3	2	2	0	0	0	0	17
MORE	PF12257	Protein of unknown function (DUF3608)	2	2	1	1	1	1	1	1	1	1	1	1	1	1	1	17
MORE	PF13587	N-terminal domain of DJ-1_PfpI family	2	2	1	1	1	1	1	1	1	2	0	1	1	1	1	17
LESS	PF01185	Fungal hydrophobin	0	0	0	1	0	0	0	1	4	3	1	1	2	2	2	17
MORE	PF04176	TIP41-like family	2	2	1	1	1	1	1	1	1	1	1	1	1	1	1	17
LESS	PF02040	Arsenical pump membrane protein	0	0	2	2	2	0	0	1	2	0	2	2	1	0	2	16
LESS	PF13401	AAA domain	0	0	1	1	3	0	2	3	1	1	1	1	0	2	0	16
MORE	PF03694	Erg28 like protein	2	2	0	1	1	1	1	1	1	1	1	1	1	1	1	16
LESS	PF05804	Kinesin-associated protein (KAP)	0	0	0	1	1	1	1	1	1	2	2	2	0	2	2	16
MORE	PF11960	Domain of unknown function (DUF3474)	2	2	2	1	1	1	2	0	0	1	0	1	1	1	1	16
LESS	PF01756	Acyl-CoA oxidase	0	0	0	0	0	0	0	1	1	0	3	3	3	4	1	16
MORE	PF10022	Uncharacterized protein conserved in bacteria (DUF2264)	2	2	0	1	1	1	3	3	2	1	0	0	0	0	0	16
MORE	PF02265	S1/P1 Nuclease	2	2	2	1	1	2	2	1	0	1	0	0	0	1	0	15
LESS	PF07228	Stage II sporulation protein E (SpoIIE)	0	0	1	1	1	1	0	1	1	2	2	1	1	2	1	15
MORE	PF13095	Kinetochore Sim4 complex subunit FTA2	4	2	0	0	1	0	0	3	0	0	1	0	0	3	1	15
MORE	PF08654	DASH complex subunit Dad2	2	2	1	1	1	1	1	1	0	1	1	0	2	1	0	15
LESS	PF09248	Domain of unknown function (DUF1965)	0	0	1	1	2	1	0	2	0	1	1	1	1	3	1	15
LESS	PF03851	UV-endonuclease UvdE	0	0	1	1	1	1	1	1	1	1	1	2	2	1	1	15
LESS	PF00797	N-acetyltransferase	0	0	0	2	2	1	1	3	1	0	1	1	2	1	0	15
LESS	PF14197	Centrosome localisation domain of PPC89	0	0	0	0	1	2	2	2	1	1	1	1	1	2	1	15
MORE	PF04172	LrgB-like family	2	2	2	2	1	2	2	2	0	0	0	0	0	0	0	15
LESS	PF02615	Malate/L-lactate dehydrogenase	0	0	0	1	1	1	1	1	1	2	1	1	1	3	1	15
LESS	PF08323	Starch synthase catalytic domain	0	0	0	1	2	2	0	0	3	2	1	1	1	1	1	15
MORE	PF03417	Acyl-coenzyme A:6-aminopenicillanic acid acyl-transferase	1	3	0	0	0	0	0	1	1	2	1	1	1	1	2	14
LESS	PF09347	Domain of unknown function (DUF1989)	0	0	3	1	1	1	1	2	1	3	1	0	0	0	0	14
LESS	PF03205	Molybdopterin guanine dinucleotide synthesis protein B	0	0	1	1	0	0	2	2	1	1	2	1	2	0	1	14
LESS	PF10685	Stress-induced bacterial acidophilic repeat motif	0	0	0	0	3	3	1	0	5	2	0	0	0	0	0	14
LESS	PF12770	CHAT domain	0	0	0	2	3	0	0	5	1	1	2	0	0	0	0	14
LESS	PF12868	Domain of unknwon function (DUF3824)	0	0	0	0	0	0	0	0	1	1	4	2	2	2	2	14
MORE	PF01566	Natural resistance-associated macrophage protein	2	2	2	0	1	2	1	1	1	1	1	0	0	0	0	14
LESS	PF07250	Glyoxal oxidase N-terminus	0	0	0	2	1	1	1	1	0	2	2	1	1	1	1	14
MORE	PF13188	PAS domain	2	2	1	3	1	1	1	3	0	0	0	0	0	0	0	14
MORE	PF14388	Domain of unknown function (DUF4419)	1	3	1	1	4	0	1	2	0	0	0	0	0	0	0	13
LESS	PF05669	SOH1	0	0	1	1	1	1	1	1	1	1	1	1	1	1	1	13
MORE	PF04120	Low affinity iron permease	5	5	0	0	0	0	0	0	1	2	0	0	0	0	0	13
LESS	PF13593	SBF-like CPA transporter family (DUF4137)	0	0	1	1	0	0	1	1	2	1	1	2	1	1	1	13
LESS	PF09924	Uncharacterized conserved protein (DUF2156)	0	0	0	1	1	1	1	1	2	1	1	1	1	1	1	13
LESS	PF10067	Predicted membrane protein (DUF2306)	0	0	0	2	1	0	0	3	0	0	1	2	2	1	1	13
LESS	PF06465	Domain of Unknown Function (DUF1087)	0	0	0	0	0	0	0	0	13	0	0	0	0	0	0	13
MORE	PF04577	Protein of unknown function (DUF563)	3	3	0	3	0	0	1	0	1	0	0	0	0	1	1	13
MORE	PF09421	Frequency clock protein	2	2	1	2	1	1	1	3	0	0	0	0	0	0	0	13
LESS	PF10475	Protein of unknown function N-terminal domain (DUF2450)	0	0	1	1	1	1	1	1	1	1	1	1	1	1	1	13
LESS	PF12423	Kinesin protein 1B	0	0	0	1	1	1	1	1	1	1	1	1	1	1	1	12
LESS	PF13462	Thioredoxin	0	0	1	1	1	1	1	1	0	1	1	1	1	1	1	12
LESS	PF07510	Protein of unknown function (DUF1524)	0	0	1	1	1	1	2	1	1	0	1	1	1	1	0	12
LESS	PF03803	Scramblase	0	0	0	0	0	0	0	0	2	0	2	2	2	2	2	12
LESS	PF02698	DUF218 domain	0	0	1	1	1	2	2	2	2	1	0	0	0	0	0	12
LESS	PF00335	Tetraspanin family	0	0	0	1	1	0	1	1	0	1	1	0	0	5	1	12
LESS	PF00119	ATP synthase A chain	0	0	0	0	1	2	3	0	1	1	0	1	1	1	1	12
LESS	PF02958	Ecdysteroid kinase	0	0	4	1	0	1	1	5	0	0	0	0	0	0	0	12
LESS	PF12108	Splicing factor SF3a60 binding domain	0	0	0	1	1	1	1	1	1	1	1	1	1	1	1	12
LESS	PF10382	Protein of unknown function (DUF2439)	0	0	0	1	1	1	1	1	1	1	1	1	1	1	1	12
MORE	PF13826	Domain of unknown function (DUF4188)	2	2	0	0	0	1	0	1	1	1	0	1	1	1	1	12
LESS	PF04646	Protein of unknown function, DUF604	0	0	0	1	0	1	2	1	2	1	1	1	1	0	1	12
LESS	PF05186	Dpy-30 motif	0	0	0	1	1	1	1	1	1	1	1	1	1	1	1	12
LESS	PF06657	Centrosome microtubule-binding domain of Cep57	0	0	0	0	1	1	1	1	1	1	1	1	1	2	1	12
LESS	PF01590	GAF domain	0	0	0	1	2	3	1	2	2	1	0	0	0	0	0	12
LESS	PF09458	H-type lectin domain	0	0	1	0	0	0	2	8	0	0	1	0	0	0	0	12
LESS	PF09598	Stm1	0	0	0	1	1	1	1	1	1	1	1	1	1	1	1	12
LESS	PF05004	Interferon-related developmental regulator (IFRD)	0	0	1	1	0	1	1	1	1	1	1	1	0	2	1	12
LESS	PF05270	Alpha-L-arabinofuranosidase B (ABFB)	0	0	0	2	1	1	2	1	1	4	0	0	0	0	0	12
LESS	PF06172	Cupin superfamily (DUF985)	0	0	1	0	1	1	0	3	1	1	0	0	0	2	2	12
MORE	PF04724	Glycosyltransferase family 17	2	2	0	1	1	1	0	1	0	0	0	0	0	3	1	12
LESS	PF07646	Kelch motif	0	0	0	3	0	1	1	0	1	2	0	1	1	1	1	12
LESS	PF05147	Lanthionine synthetase C-like protein	0	0	0	0	1	1	1	1	1	1	1	2	1	1	1	12
LESS	PF01817	Chorismate mutase type II	0	0	0	1	1	0	0	2	1	1	2	1	1	1	1	12
LESS	PF08914	Rap1 Myb domain	0	0	1	1	1	2	1	0	1	1	1	1	0	1	1	12
LESS	PF08209	Sgf11 (transcriptional regulation protein)	0	0	0	0	0	0	0	0	1	1	1	1	1	6	1	12
LESS	PF08487	Vault protein inter-alpha-trypsin domain	0	0	0	0	2	1	0	2	2	0	1	1	0	2	1	12
LESS	PF04911	ATP synthase j chain	0	0	1	1	1	1	0	1	1	1	1	1	1	1	1	12
MORE	PF03702	Uncharacterised protein family (UPF0075)	2	2	2	0	0	2	1	0	3	0	0	0	0	0	0	12
LESS	PF09056	Prokaryotic phospholipase A2	0	0	0	2	2	2	2	1	0	0	1	0	0	1	1	12
LESS	PF13875	Domain of unknown function (DUF4202)	0	0	0	0	1	1	1	1	1	1	1	1	1	1	1	11
LESS	PF07335	Fungal chitosanase of glycosyl hydrolase group 75	0	0	0	1	1	1	1	1	4	1	1	0	0	0	0	11
LESS	PF13229	Right handed beta helix region	0	0	0	0	0	1	4	3	2	1	0	0	0	0	0	11
LESS	PF13907	Domain of unknown function (DUF4208)	0	0	0	0	1	0	0	1	1	1	1	1	1	3	1	11
LESS	PF08545	3-Oxoacyl-[acyl-carrier-protein (ACP)] synthase III	0	0	0	2	0	1	1	1	1	0	1	1	1	1	1	11
LESS	PF10375	GRIP-related Arf-binding domain	0	0	0	1	1	1	1	1	1	1	1	1	0	1	1	11
LESS	PF09792	Ubiquitin 3 binding protein But2 C-terminal domain	0	0	1	1	0	0	1	0	1	2	1	1	1	1	1	11
LESS	PF02182	YDG/SRA domain	0	0	1	1	1	1	2	0	0	0	1	1	1	1	1	11
LESS	PF02214	K+ channel tetramerisation domain	0	0	0	2	1	0	1	1	0	0	4	0	0	1	1	11
LESS	PF11443	Domain of unknown function (DUF2828)	0	0	3	1	1	0	0	1	0	0	1	1	1	1	1	11
LESS	PF07985	SRR1	0	0	0	0	0	0	1	2	1	1	1	1	1	2	1	11
LESS	PF13695	Zinc-binding domain	0	0	1	2	2	0	0	2	0	1	1	0	0	1	1	11
LESS	PF03537	TM1410 hypothetical-related protein	0	0	0	1	1	1	4	2	1	1	0	0	0	0	0	11
LESS	PF13616	PPIC-type PPIASE domain	0	0	0	1	1	1	1	0	1	1	1	1	1	1	1	11
LESS	PF12720	Protein of unknown function (DUF3807)	0	0	0	1	1	1	1	1	1	1	0	1	1	1	1	11
LESS	PF13614	AAA domain	0	0	1	1	1	1	0	1	1	1	1	1	0	1	1	11
LESS	PF00089	Trypsin	0	0	0	2	0	1	2	2	0	0	1	1	1	1	0	11
LESS	PF13353	4Fe-4S single cluster domain	0	0	0	1	1	0	2	2	1	1	1	0	0	1	1	11
LESS	PF03051	Peptidase C1-like family	0	0	2	1	0	1	1	1	0	1	0	1	1	1	1	11
LESS	PF13865	C-terminal duplication domain of Friend of PRMT1	0	0	0	1	1	0	0	0	2	2	1	0	1	2	1	11
LESS	PF00360	Phytochrome region	0	0	0	1	2	2	1	1	2	1	0	0	0	0	0	10
LESS	PF13673	Acetyltransferase (GNAT) domain	0	0	1	1	2	1	0	0	2	1	1	0	0	0	1	10
LESS	PF07947	YhhN-like protein	0	0	0	0	1	1	0	0	0	0	1	1	2	3	1	10
LESS	PF06884	Protein of unknown function (DUF1264)	0	0	0	1	1	1	1	1	1	1	1	0	1	1	0	10
LESS	PF07061	Swi5	0	0	1	1	0	1	0	0	1	1	1	1	1	1	1	10
LESS	PF08493	Aflatoxin regulatory protein	0	0	2	1	1	0	0	0	1	4	1	0	0	0	0	10
LESS	PF01791	DeoC/LacD family aldolase	0	0	0	0	0	1	0	0	2	1	1	1	1	2	1	10
LESS	PF10601	LITAF-like zinc ribbon domain	0	0	0	3	0	0	1	4	1	1	0	0	0	0	0	10
MORE	PF03707	Bacterial signalling protein N terminal repeat	1	2	0	1	2	0	0	1	1	1	1	0	0	0	0	10
LESS	PF05216	UNC-50 family	0	0	0	0	0	0	0	0	1	1	1	2	1	2	2	10
LESS	PF10215	Oligosaccaryltransferase	0	0	0	1	1	1	0	1	1	1	0	1	1	1	1	10
MORE	PF00652	Ricin-type beta-trefoil lectin domain	2	1	1	1	2	1	1	0	1	0	0	0	0	0	0	10
LESS	PF10497	Zinc-finger domain of monoamine-oxidase A repressor R1	0	0	0	1	1	1	1	0	0	1	1	1	1	1	1	10
LESS	PF03896	Translocon-associated protein (TRAP), alpha subunit	0	0	0	1	1	1	1	1	1	0	1	1	1	0	1	10
LESS	PF13345	Domain of unknown function (DUF4098)	0	0	2	0	0	0	0	2	2	1	0	0	0	2	1	10
LESS	PF04163	Tht1-like nuclear fusion protein	0	0	0	1	0	1	1	0	1	0	0	1	1	2	1	9
LESS	PF10290	Glycine-rich protein domain (DUF2403)	0	0	0	0	0	3	1	1	0	0	1	1	1	1	0	9
LESS	PF06983	3-demethylubiquinone-9 3-methyltransferase	0	0	0	0	1	0	1	1	1	0	1	1	1	1	1	9
LESS	PF04434	SWIM zinc finger	0	0	0	0	1	1	1	2	0	0	0	1	1	1	1	9
LESS	PF10528	GLEYA domain	0	0	0	1	0	0	4	3	0	1	0	0	0	0	0	9
LESS	PF06355	Aegerolysin	0	0	0	0	0	1	0	1	2	0	1	1	1	1	1	9
LESS	PF14438	SM domain found in Ataxin-2	0	0	0	1	0	1	0	0	1	1	1	1	1	1	1	9
MORE	PF04886	PT repeat	1	2	0	0	0	0	0	0	0	0	1	3	2	0	0	9
LESS	PF01394	Clathrin propeller repeat	0	0	1	1	1	1	1	1	1	2	0	0	0	0	0	9
LESS	PF08226	Domain of unknown function (DUF1720)	0	0	0	0	0	2	1	1	3	1	0	0	0	0	1	9
LESS	PF02574	Homocysteine S-methyltransferase	0	0	1	1	1	1	1	1	2	0	1	0	0	0	0	9
MORE	PF13672	Protein phosphatase 2C	2	2	1	0	1	0	2	1	0	0	0	0	0	0	0	9
LESS	PF10000	ACT domain	0	0	0	0	0	0	1	1	1	1	0	1	1	2	1	9
LESS	PF09206	Alpha-L-arabinofuranosidase B, catalytic	0	0	0	1	0	1	1	1	1	4	0	0	0	0	0	9
LESS	PF14124	Domain of unknown function (DUF4291)	0	0	0	0	1	1	1	0	1	0	1	1	1	1	1	9
LESS	PF08038	TOM7 family	0	0	0	1	1	2	0	1	1	1	1	0	0	0	1	9
LESS	PF05433	Glycine zipper 2TM domain	0	0	1	1	1	0	1	2	2	0	1	0	0	0	0	9
LESS	PF00595	PDZ domain (Also known as DHR or GLGF)	0	0	0	0	0	0	0	0	2	2	1	1	1	1	1	9
LESS	PF13771	PHD-like zinc-binding domain	0	0	0	2	1	2	1	0	1	0	0	1	1	0	0	9
LESS	PF01883	Domain of unknown function DUF59	0	0	0	1	0	1	0	1	1	1	1	1	1	0	1	9
LESS	PF09279	Phosphoinositide-specific phospholipase C, efhand-like	0	0	0	1	0	1	0	1	0	1	1	1	1	1	1	9
LESS	PF00645	Poly(ADP-ribose) polymerase and DNA-Ligase Zn-finger region	0	0	0	1	1	1	1	1	0	1	1	1	0	1	0	9
LESS	PF09044	Kp4	0	0	2	0	0	0	0	5	0	0	0	0	0	1	1	9
LESS	PF04090	RNA polymerase I specific initiation factor	0	0	0	1	0	0	0	1	1	1	1	1	1	1	1	9
LESS	PF00305	Lipoxygenase	0	0	2	1	2	1	0	1	2	0	0	0	0	0	0	9
LESS	PF10287	Putative TOS1-like glycosyl hydrolase (DUF2401)	0	0	0	0	0	3	1	1	0	0	1	1	1	1	0	9
MORE	PF06414	Zeta toxin	2	2	1	1	1	1	1	0	0	0	0	0	0	0	0	9
LESS	PF07366	SnoaL-like polyketide cyclase	0	0	0	2	2	1	0	4	0	0	0	0	0	0	0	9
LESS	PF00375	Sodium:dicarboxylate symporter family	0	0	0	1	1	0	2	1	0	0	0	0	1	1	2	9
LESS	PF08939	Domain of unknown function (DUF1917)	0	0	1	0	1	2	1	1	1	0	0	0	0	1	1	9
LESS	PF04930	FUN14 family	0	0	0	0	0	1	0	0	1	1	1	1	1	1	1	8
MORE	PF13468	Glyoxalase-like domain	1	1	1	1	0	0	1	2	0	0	1	0	0	0	0	8
MORE	PF10237	Probable N6-adenine methyltransferase	1	1	1	1	1	1	1	1	0	0	0	0	0	0	0	8
MORE	PF12537	Protein of unknown function (DUF3735)	1	1	1	1	1	1	1	1	0	0	0	0	0	0	0	8
LESS	PF13816	Haem-containing dehydratase	0	0	0	0	0	0	2	2	1	0	0	1	1	1	0	8
MORE	PF05536	Neurochondrin	1	1	1	1	1	1	1	1	0	0	0	0	0	0	0	8
MORE	PF12430	Abscisic acid G-protein coupled receptor	1	1	1	1	1	1	1	1	0	0	0	0	0	0	0	8
LESS	PF02128	Fungalysin metallopeptidase (M36)	0	0	0	1	0	0	3	1	1	0	2	0	0	0	0	8
LESS	PF12894	Anaphase-promoting complex subunit 4 WD40 domain	0	0	0	0	0	0	0	0	1	1	1	2	1	1	1	8
LESS	PF13014	KH domain	0	0	0	2	2	0	0	0	0	1	0	0	0	0	3	8
MORE	PF04388	Hamartin protein	1	1	1	1	1	1	1	1	0	0	0	0	0	0	0	8
LESS	PF04119	Heat shock protein 9/12	0	0	0	0	0	0	0	0	2	1	1	1	1	1	1	8
MORE	PF02272	DHHA1 domain	1	1	0	1	0	0	0	0	0	1	0	1	1	1	1	8
LESS	PF06100	Streptococcal 67 kDa myosin-cross-reactive antigen like family	0	0	3	0	0	0	0	2	2	1	0	0	0	0	0	8
LESS	PF12460	NER and RNAPII transcription protein n terminal	0	0	0	0	0	0	0	0	1	1	2	1	1	1	1	8
MORE	PF09733	VEFS-Box of polycomb protein	1	1	1	1	1	1	1	1	0	0	0	0	0	0	0	8
LESS	PF13842	DDE_Tnp_1-like zinc-ribbon	0	0	0	0	0	0	0	0	0	8	0	0	0	0	0	8
LESS	PF03407	Nucleotide-diphospho-sugar transferase	0	0	0	0	1	1	1	4	0	1	0	0	0	0	0	8
MORE	PF12832	MFS_1 like family	1	1	1	1	1	1	1	1	0	0	0	0	0	0	0	8
MORE	PF00032	Cytochrome b(C-terminal)/b6/petD	1	1	0	0	1	1	0	0	1	1	0	0	0	1	1	8
MORE	PF12831	FAD dependent oxidoreductase	1	2	0	1	0	0	0	4	0	0	0	0	0	0	0	8
LESS	PF05139	Erythromycin esterase	0	0	0	0	1	1	0	1	1	1	1	0	0	1	1	8
LESS	PF05699	hAT family dimerisation domain	0	0	0	0	0	0	0	0	2	6	0	0	0	0	0	8
LESS	PF12935	Vesicle coat trafficking protein Sec16 N-terminus	0	0	0	0	0	0	0	1	1	1	1	1	1	1	1	8
LESS	PF12734	Cysteine-rich TM module stress tolerance	0	0	0	1	1	1	1	0	0	1	2	0	0	0	1	8
MORE	PF12457	Tuftelin interacting protein N terminal	1	1	1	1	1	1	1	1	0	0	0	0	0	0	0	8
MORE	PF13420	Acetyltransferase (GNAT) domain	1	1	0	0	0	0	0	0	1	0	1	0	0	3	1	8
MORE	PF08593	Meiotically up-regulated glycoproteins C-terminal	1	1	1	1	1	1	1	1	0	0	0	0	0	0	0	8
LESS	PF12861	Anaphase-promoting complex subunit 11 RING-H2 finger	0	0	0	1	1	1	1	0	1	1	1	1	0	0	0	8
MORE	PF09962	Uncharacterized conserved protein (DUF2196)	1	1	1	1	1	1	1	1	0	0	0	0	0	0	0	8
MORE	PF12146	Putative lysophospholipase	1	1	0	1	1	1	0	1	0	1	0	0	0	1	0	8
LESS	PF04607	Region found in RelA / SpoT proteins	0	0	0	3	1	0	0	3	1	0	0	0	0	0	0	8
LESS	PF05365	Ubiquinol-cytochrome C reductase, UQCRX/QCR9 like	0	0	0	1	1	1	0	1	0	1	1	1	0	0	1	8
LESS	PF13534	4Fe-4S dicluster domain	0	0	0	1	1	0	1	0	1	1	1	0	0	1	1	8
MORE	PF08228	RNase P subunit Pop3	1	1	1	1	1	1	1	1	0	0	0	0	0	0	0	8
LESS	PF01470	Pyroglutamyl peptidase	0	0	0	1	1	0	0	0	1	0	1	1	1	1	1	8
LESS	PF10604	Polyketide cyclase / dehydrase and lipid transport	0	0	0	2	2	1	1	1	1	0	0	0	0	0	0	8
MORE	PF13666	Domain of unknown function (DUF4151)	1	1	1	0	1	1	1	0	1	1	0	0	0	0	0	8
LESS	PF00017	SH2 domain	0	0	0	1	1	1	1	1	1	1	1	0	0	0	0	8
LESS	PF05793	Transcription initiation factor IIF, alpha subunit (TFIIF-alpha)	0	0	0	0	0	0	1	0	1	1	1	1	1	1	1	8
LESS	PF12550	Transcriptional activator of glycolytic enzymes	0	0	0	1	0	0	2	1	0	1	3	0	0	0	0	8
MORE	PF14180	GTP-GDP exchange factor	1	1	1	1	1	1	1	1	0	0	0	0	0	0	0	8
MORE	PF01285	TEA/ATTS domain family	1	1	1	0	1	0	1	1	1	1	0	0	0	0	0	8
LESS	PF02333	Phytase	0	0	0	1	0	0	1	1	0	0	0	1	1	1	1	7
LESS	PF10642	Mitochondrial import receptor subunit or translocase	0	0	0	1	0	1	1	1	1	0	0	1	1	0	0	7
LESS	PF13449	Esterase-like activity of phytase	0	0	0	1	2	0	0	0	1	0	1	0	0	1	1	7
LESS	PF02186	TFIIE beta subunit core domain	0	0	0	0	0	0	0	1	1	0	1	1	1	1	1	7
LESS	PF14392	Zinc knuckle	0	0	0	0	0	0	0	2	0	1	4	0	0	0	0	7
LESS	PF14241	Domain of unknown function (DUF4341)	0	0	0	0	0	0	0	0	1	1	1	1	0	2	1	7
LESS	PF13180	PDZ domain	0	0	0	0	1	1	1	1	0	1	0	0	0	1	1	7
LESS	PF03962	Mnd1 family	0	0	0	0	0	0	0	0	1	1	1	1	1	1	1	7
MORE	PF01869	BadF/BadG/BcrA/BcrD ATPase family	2	2	1	0	0	0	0	0	1	1	0	0	0	0	0	7
LESS	PF03893	Lipase 3 N-terminal region	0	0	0	3	0	0	1	0	1	2	0	0	0	0	0	7
LESS	PF04885	Stigma-specific protein, Stig1	0	0	0	0	0	0	4	0	2	0	1	0	0	0	0	7
LESS	PF07995	Glucose / Sorbosone dehydrogenase	0	0	1	2	2	0	1	0	0	0	1	0	0	0	0	7
LESS	PF05704	Capsular polysaccharide synthesis protein	0	0	0	0	0	0	0	1	1	3	1	0	0	1	0	7
LESS	PF13880	ESCO1/2 acetyl-transferase	0	0	0	0	0	0	0	0	1	1	1	1	1	1	1	7
MORE	PF04261	Dyp-type peroxidase family	1	1	1	0	0	1	0	1	1	1	0	0	0	0	0	7
LESS	PF02626	Allophanate hydrolase subunit 2	0	0	0	1	0	0	1	1	1	1	0	1	1	0	0	7
LESS	PF03636	Glycosyl hydrolase family 65, N-terminal domain	0	0	0	0	0	0	0	0	1	1	1	1	1	1	1	7
MORE	PF07103	Protein of unknown function (DUF1365)	1	1	0	1	0	1	1	1	0	1	0	0	0	0	0	7
LESS	PF02682	Allophanate hydrolase subunit 1	0	0	0	1	0	0	1	1	1	1	0	1	1	0	0	7
LESS	PF04927	Seed maturation protein	0	0	0	0	0	1	0	2	2	2	0	0	0	0	0	7
LESS	PF07504	Fungalysin/Thermolysin Propeptide Motif	0	0	0	1	0	0	2	1	1	0	2	0	0	0	0	7
LESS	PF03633	Glycosyl hydrolase family 65, C-terminal domain	0	0	0	0	0	0	0	0	1	1	1	1	1	1	1	7
LESS	PF01936	NYN domain	0	0	2	0	1	0	1	1	1	1	0	0	0	0	0	7
LESS	PF01183	Glycosyl hydrolases family 25	0	0	0	0	0	1	0	0	3	1	0	0	1	1	0	7
MORE	PF06283	Trehalose utilisation	1	1	2	0	0	1	1	1	0	0	0	0	0	0	0	7
LESS	PF05336	Domain of unknown function (DUF718)	0	0	0	1	1	1	1	1	1	1	0	0	0	0	0	7
LESS	PF01823	MAC/Perforin domain	0	0	0	0	1	0	0	5	0	1	0	0	0	0	0	7
LESS	PF08605	Fungal Rad9-like Rad53-binding	0	0	0	0	0	0	0	0	1	1	1	1	1	1	1	7
LESS	PF11654	Protein of unknown function (DUF2665)	0	0	0	1	0	1	1	0	0	1	1	0	1	1	0	7
MORE	PF05204	Homing endonuclease	1	1	0	0	0	0	0	0	1	0	0	1	1	1	1	7
MORE	PF10645	Carbohydrate binding	1	1	1	1	2	1	0	0	0	0	0	0	0	0	0	7
MORE	PF11522	Yeast phosphatidylinositol-4-OH kinase Pik1	1	1	1	1	1	1	1	0	0	0	0	0	0	0	0	7
LESS	PF04666	N-Acetylglucosaminyltransferase-IV (GnT-IV) conserved region	0	0	0	0	1	0	1	3	0	2	0	0	0	0	0	7
MORE	PF10445	Protein of unknown function (DUF2456)	1	1	1	1	1	0	1	1	0	0	0	0	0	0	0	7
LESS	PF13324	Grap2 and cyclin-D-interacting	0	0	0	1	0	1	0	0	1	1	1	1	1	0	0	7
LESS	PF03068	Protein-arginine deiminase (PAD)	0	0	0	0	0	0	2	2	0	0	0	0	1	1	1	7
LESS	PF09494	Slx4 endonuclease	0	0	0	1	0	1	0	0	0	0	1	1	1	1	1	7
LESS	PF11626	Rap1 - C terminal domain	0	0	0	0	0	0	0	0	1	1	1	1	1	1	1	7
LESS	PF03632	Glycosyl hydrolase family 65 central catalytic domain	0	0	0	0	0	0	0	0	1	1	1	1	1	1	1	7
LESS	PF08612	TATA-binding related factor (TRF) of subunit 20 of Mediator complex	0	0	0	0	0	0	0	0	1	1	1	1	1	1	1	7
LESS	PF01126	Heme oxygenase	0	0	0	1	1	0	1	1	0	1	0	1	1	0	0	7
LESS	PF14429	C2 domain in Dock180 and Zizimin proteins	0	0	0	0	0	0	0	0	1	1	1	1	1	1	1	7
LESS	PF14021	Protein of unknown function (DUF4237)	0	0	1	0	1	1	0	2	1	1	0	0	0	0	0	7
MORE	PF03669	Uncharacterised protein family (UPF0139)	1	1	0	1	1	1	0	0	0	0	0	0	1	1	0	7
LESS	PF03935	Beta-glucan synthesis-associated protein (SKN1)	0	0	0	0	0	0	0	0	1	1	1	1	1	1	1	7
LESS	PF07063	Domain of unknown function (DUF1338)	0	0	1	1	1	0	0	1	1	2	0	0	0	0	0	7
LESS	PF11595	Protein of unknown function (DUF3245)	0	0	0	0	0	0	0	0	1	1	1	1	1	1	1	7
LESS	PF05397	Mediator complex subunit 15	0	0	0	0	0	0	0	0	1	1	1	1	1	2	0	7
LESS	PF10551	MULE transposase domain	0	0	0	0	0	0	6	0	0	1	0	0	0	0	0	7
LESS	PF09793	Anticodon-binding domain	0	0	0	0	0	0	0	0	1	1	1	1	1	1	1	7
MORE	PF06155	Protein of unknown function (DUF971)	1	1	0	1	0	0	0	1	0	0	1	0	0	1	1	7
LESS	PF12846	AAA-like domain	0	0	0	0	0	1	0	1	1	1	1	0	0	1	1	7
MORE	PF05631	Protein of unknown function (DUF791)	1	1	0	1	1	0	2	0	0	0	1	0	0	0	0	7
LESS	PF02595	Glycerate kinase family	0	0	0	1	0	0	1	1	0	0	1	0	0	1	1	6
LESS	PF06108	Protein of unknown function (DUF952)	0	0	0	1	1	1	1	0	1	1	0	0	0	0	0	6
MORE	PF06632	DNA double-strand break repair and V(D)J recombination protein XRCC4	1	1	1	1	0	1	0	0	0	0	0	0	0	1	0	6
MORE	PF09813	Coiled-coil domain-containing protein 56	1	1	1	0	1	0	0	0	0	1	0	0	0	1	0	6
LESS	PF09414	RNA ligase	0	0	0	2	1	2	0	1	0	0	0	0	0	0	0	6
LESS	PF06041	Bacterial protein of unknown function (DUF924)	0	0	0	0	1	0	2	2	1	0	0	0	0	0	0	6
LESS	PF01226	Formate/nitrite transporter	0	0	0	0	1	1	0	2	1	1	0	0	0	0	0	6
LESS	PF10681	Chaperone for protein-folding within the ER, fungal	0	0	0	0	0	0	0	0	0	1	1	1	1	1	1	6
LESS	PF04305	Protein of unknown function (DUF455)	0	0	0	0	0	0	0	0	1	1	0	1	1	1	1	6
LESS	PF05390	Yeast cell wall synthesis protein KRE9/KNH1	0	0	0	0	0	0	0	0	1	1	1	1	1	0	1	6
LESS	PF07005	Protein of unknown function, DUF1537	0	0	1	1	0	0	2	1	1	0	0	0	0	0	0	6
MORE	PF02566	OsmC-like protein	1	1	0	0	2	0	1	1	0	0	0	0	0	0	0	6
LESS	PF04402	Protein of unknown function (DUF541)	0	0	0	0	0	0	0	0	1	0	0	1	1	2	1	6
LESS	PF10806	Protein of unknown function (DUF2731)	0	0	0	0	0	0	0	0	1	1	1	1	1	0	1	6
MORE	PF06624	Ribosome associated membrane protein RAMP4	1	1	1	1	0	1	0	0	0	0	1	0	0	0	0	6
LESS	PF05042	Caleosin related protein	0	0	0	2	0	1	1	0	2	0	0	0	0	0	0	6
LESS	PF13669	Glyoxalase/Bleomycin resistance protein/Dioxygenase superfamily	0	0	0	0	0	1	1	1	0	0	0	1	1	0	1	6
LESS	PF04820	Tryptophan halogenase	0	0	2	1	0	0	0	0	1	2	0	0	0	0	0	6
LESS	PF01120	Alpha-L-fucosidase	0	0	1	4	0	0	0	1	0	0	0	0	0	0	0	6
LESS	PF13483	Beta-lactamase superfamily domain	0	0	0	2	1	0	0	1	0	0	0	1	1	0	0	6
LESS	PF00471	Ribosomal protein L33	0	0	0	0	1	1	0	1	0	1	0	0	1	0	1	6
LESS	PF03928	Domain of unknown function (DUF336)	0	0	0	1	0	0	2	1	1	1	0	0	0	0	0	6
LESS	PF07367	Fungal fruit body lectin	0	0	1	0	1	1	0	1	1	0	1	0	0	0	0	6
LESS	PF03485	Arginyl tRNA synthetase N terminal domain	0	0	1	1	0	1	0	1	0	1	1	0	0	0	0	6
LESS	PF03108	MuDR family transposase	0	0	0	0	0	0	0	0	1	1	0	1	1	1	1	6
LESS	PF10454	Protein of unknown function (DUF2458)	0	0	0	0	0	0	0	0	1	1	1	1	0	1	1	6
MORE	PF06993	Protein of unknown function (DUF1304)	1	1	0	1	1	0	1	1	0	0	0	0	0	0	0	6
LESS	PF07632	Protein of unknown function (DUF1593)	0	0	0	1	0	0	2	2	0	1	0	0	0	0	0	6
MORE	PF02016	LD-carboxypeptidase	1	1	3	0	0	0	0	1	0	0	0	0	0	0	0	6
LESS	PF07106	Tat binding protein 1(TBP-1)-interacting protein (TBPIP)	0	0	0	0	0	0	0	0	1	0	1	1	1	1	1	6
LESS	PF06792	Uncharacterised protein family (UPF0261)	0	0	0	0	1	1	0	0	1	1	0	0	0	1	1	6
LESS	PF00314	Thaumatin family	0	0	0	1	1	1	1	1	0	1	0	0	0	0	0	6
LESS	PF04548	AIG1 family	0	0	0	2	2	0	0	2	0	0	0	0	0	0	0	6
MORE	PF10250	GDP-fucose protein O-fucosyltransferase	2	2	0	0	1	1	0	0	0	0	0	0	0	0	0	6
MORE	PF14040	Deoxyribonuclease NucA/NucB	1	1	0	0	0	0	0	0	0	2	2	0	0	0	0	6
LESS	PF03306	Alpha-acetolactate decarboxylase	0	0	0	1	1	1	0	1	0	1	0	0	1	0	0	6
LESS	PF13428	Tetratricopeptide repeat	0	0	2	0	1	1	0	1	1	0	0	0	0	0	0	6
MORE	PF13716	Divergent CRAL/TRIO domain	1	1	0	1	1	1	0	1	0	0	0	0	0	0	0	6
LESS	PF09370	TIM-barrel signal transduction protein	0	0	0	0	1	1	0	0	1	1	0	0	0	1	1	6
LESS	PF07938	Fungal fucose-specific lectin	0	0	2	1	1	0	0	0	1	0	0	0	0	0	0	5
LESS	PF11571	Mediator complex subunit 27	0	0	0	0	0	0	0	0	1	1	1	0	1	1	0	5
LESS	PF12849	PBP superfamily domain	0	0	0	0	0	0	0	0	1	0	1	1	1	0	1	5
MORE	PF06827	Zinc finger found in FPG and IleRS	1	1	1	1	1	0	0	0	0	0	0	0	0	0	0	5
MORE	PF06165	Glycosyltransferase family 36	1	1	0	1	1	1	0	0	0	0	0	0	0	0	0	5
LESS	PF13961	Domain of unknown function (DUF4219)	0	0	0	0	0	0	0	0	0	4	0	0	0	1	0	5
LESS	PF04229	Uncharacterised protein family (UPF0157)	0	0	0	0	0	0	1	1	1	2	0	0	0	0	0	5
LESS	PF01977	3-octaprenyl-4-hydroxybenzoate carboxy-lyase	0	0	3	0	0	0	0	2	0	0	0	0	0	0	0	5
LESS	PF03746	LamB/YcsF family	0	0	0	0	0	0	0	0	1	1	0	1	1	1	0	5
MORE	PF10502	Signal peptidase, peptidase S26	1	1	0	1	1	0	1	0	0	0	0	0	0	0	0	5
LESS	PF06140	Interferon-induced 6-16 family	0	0	1	1	0	2	0	1	0	0	0	0	0	0	0	5
LESS	PF12015	Domain of unknown function (DUF3507)	0	0	0	0	0	0	0	0	1	0	0	1	1	1	1	5
LESS	PF02244	Carboxypeptidase activation peptide	0	0	0	1	1	1	0	0	0	0	2	0	0	0	0	5
LESS	PF01568	Molydopterin dinucleotide binding domain	0	0	0	1	0	0	1	0	1	1	0	0	0	1	0	5
MORE	PF07961	MBA1-like protein	1	1	0	1	0	1	0	0	0	0	1	0	0	0	0	5
MORE	PF13183	4Fe-4S dicluster domain	1	1	1	0	0	1	0	1	0	0	0	0	0	0	0	5
LESS	PF06110	Eukaryotic protein of unknown function (DUF953)	0	0	1	1	0	0	0	2	0	1	0	0	0	0	0	5
LESS	PF10906	Protein of unknown function (DUF2697)	0	0	0	0	1	0	0	0	0	0	1	1	1	0	1	5
LESS	PF05028	Poly (ADP-ribose) glycohydrolase (PARG)	0	0	0	0	1	0	0	1	0	0	1	0	0	2	0	5
LESS	PF12068	Domain of unknown function (DUF3548)	0	0	0	0	0	0	1	0	0	1	1	0	1	1	0	5
LESS	PF05544	Proline racemase	0	0	0	0	0	0	0	2	1	2	0	0	0	0	0	5
LESS	PF09237	GAGA factor	0	0	0	0	0	0	0	0	0	0	1	1	1	1	1	5
LESS	PF02018	Carbohydrate binding domain	0	0	0	0	1	0	0	2	0	2	0	0	0	0	0	5
LESS	PF14099	Polysaccharide lyase	0	0	0	1	0	1	0	1	1	1	0	0	0	0	0	5
LESS	PF13243	Prenyltransferase-like	0	0	0	2	0	0	0	0	1	0	0	0	0	1	1	5
MORE	PF12907	Zinc-binding	1	1	0	0	1	0	0	1	1	0	0	0	0	0	0	5
LESS	PF06325	Ribosomal protein L11 methyltransferase (PrmA)	0	0	0	1	0	1	0	1	0	1	0	0	0	0	1	5
LESS	PF02679	(2R)-phospho-3-sulfolactate synthase (ComA)	0	0	0	0	0	0	1	0	1	1	1	0	0	1	0	5
MORE	PF10274	Parkin co-regulated protein	1	1	0	0	1	1	0	1	0	0	0	0	0	0	0	5
LESS	PF12804	MobA-like NTP transferase domain	0	0	0	1	0	0	0	0	1	2	0	0	0	1	0	5
LESS	PF05345	Putative Ig domain	0	0	0	0	1	1	0	1	1	1	0	0	0	0	0	5
MORE	PF10340	Protein of unknown function (DUF2424)	1	1	0	0	1	0	1	0	0	1	0	0	0	0	0	5
LESS	PF06330	Trichodiene synthase (TRI5)	0	0	0	0	0	0	0	3	1	1	0	0	0	0	0	5
LESS	PF13924	Lipocalin-like domain	0	0	0	2	2	0	0	0	0	1	0	0	0	0	0	5
LESS	PF05089	Alpha-N-acetylglucosaminidase (NAGLU) tim-barrel domain	0	0	0	0	0	0	0	0	1	2	0	0	0	2	0	5
LESS	PF00337	Galactoside-binding lectin	0	0	1	0	0	0	0	0	0	0	0	1	1	1	1	5
LESS	PF12972	Alpha-N-acetylglucosaminidase (NAGLU) C-terminal domain	0	0	0	0	0	0	0	0	1	2	0	0	0	2	0	5
LESS	PF06249	Ethanolamine utilisation protein EutQ	0	0	1	0	0	0	0	1	1	1	1	0	0	0	0	5
LESS	PF09284	Rhamnogalacturonase B, N-terminal	0	0	0	0	1	1	1	1	1	0	0	0	0	0	0	5
LESS	PF13806	Rieske-like [2Fe-2S] domain	0	0	1	0	1	0	0	1	1	1	0	0	0	0	0	5
LESS	PF03596	Cadmium resistance transporter	0	0	1	1	0	0	0	1	0	2	0	0	0	0	0	5
LESS	PF01637	Archaeal ATPase	0	0	0	0	1	0	1	1	0	1	1	0	0	0	0	5
LESS	PF04774	Hyaluronan / mRNA binding family	0	0	0	1	0	1	1	2	0	0	0	0	0	0	0	5
MORE	PF04519	Polymer-forming cytoskeletal	1	1	1	0	1	1	0	0	0	0	0	0	0	0	0	5
MORE	PF00399	Yeast PIR protein repeat	1	1	0	1	0	1	1	0	0	0	0	0	0	0	0	5
MORE	PF01281	Ribosomal protein L9, N-terminal domain	1	1	1	0	1	1	0	0	0	0	0	0	0	0	0	5
LESS	PF00092	von Willebrand factor type A domain	0	0	1	0	1	1	0	1	0	0	1	0	0	0	0	5
LESS	PF11338	Protein of unknown function (DUF3140)	0	0	0	1	1	0	1	1	1	0	0	0	0	0	0	5
LESS	PF12971	Alpha-N-acetylglucosaminidase (NAGLU) N-terminal domain	0	0	0	0	0	0	0	0	1	2	0	0	0	2	0	5
LESS	PF11160	Protein of unknown function (DUF2945)	0	0	0	0	1	1	1	0	1	1	0	0	0	0	0	5
LESS	PF01453	D-mannose binding lectin	0	0	0	0	0	0	0	4	0	0	1	0	0	0	0	5
MORE	PF02187	Growth-Arrest-Specific Protein 2 Domain	1	1	1	0	0	0	0	0	1	0	1	0	0	0	0	5
LESS	PF12680	SnoaL-like domain	0	0	1	1	1	0	0	0	0	2	0	0	0	0	0	5
LESS	PF07286	Protein of unknown function (DUF1445)	0	0	0	1	0	0	0	0	1	2	0	0	0	1	0	5
LESS	PF02237	Biotin protein ligase C terminal domain	0	0	0	0	0	0	0	0	0	0	1	1	1	0	1	4
LESS	PF01510	N-acetylmuramoyl-L-alanine amidase	0	0	1	0	0	0	0	0	0	0	0	1	0	1	1	4
LESS	PF13298	DNA polymerase Ligase (LigD)	0	0	0	0	0	0	1	0	1	1	1	0	0	0	0	4
LESS	PF00079	Serpin (serine protease inhibitor)	0	0	0	0	0	0	0	0	0	0	0	2	1	1	0	4
LESS	PF01348	Type II intron maturase	0	0	0	0	2	0	0	0	0	0	0	1	1	0	0	4
LESS	PF02449	Beta-galactosidase	0	0	1	0	0	0	1	1	1	0	0	0	0	0	0	4
MORE	PF12854	PPR repeat	1	2	0	1	0	0	0	0	0	0	0	0	0	0	0	4
LESS	PF13538	Family description	0	0	0	0	2	1	0	1	0	0	0	0	0	0	0	4
LESS	PF14220	Domain of unknown function (DUF4329)	0	0	0	4	0	0	0	0	0	0	0	0	0	0	0	4
LESS	PF02911	Formyl transferase, C-terminal domain	0	0	0	0	0	0	1	3	0	0	0	0	0	0	0	4
LESS	PF08445	FR47-like protein	0	0	0	0	1	1	0	0	1	0	0	0	0	0	1	4
LESS	PF01437	Plexin repeat	0	0	0	0	0	0	0	0	0	0	0	1	1	1	1	4
LESS	PF11793	FANCL C-terminal domain	0	0	0	0	0	0	0	0	1	2	0	0	0	1	0	4
MORE	PF07171	MlrC C-terminus	1	1	1	0	0	0	0	0	0	1	0	0	0	0	0	4
LESS	PF03351	DOMON domain	0	0	0	1	1	1	1	0	0	0	0	0	0	0	0	4
LESS	PF09258	Glycosyl transferase family 64 domain	0	0	0	0	0	0	2	2	0	0	0	0	0	0	0	4
LESS	PF13481	AAA domain	0	0	0	0	0	2	0	0	0	1	0	0	0	1	0	4
MORE	PF09803	Uncharacterized conserved protein (DUF2346)	1	1	0	1	1	0	0	0	0	0	0	0	0	0	0	4
LESS	PF01918	Alba	0	0	0	2	1	1	0	0	0	0	0	0	0	0	0	4
MORE	PF14330	Domain of unknown function (DUF4387)	1	1	0	0	1	0	0	1	0	0	0	0	0	0	0	4
LESS	PF03259	Roadblock/LC7 domain	0	0	1	1	0	1	0	1	0	0	0	0	0	0	0	4
LESS	PF01422	NF-X1 type zinc finger	0	0	0	1	0	1	1	0	0	0	0	1	0	0	0	4
LESS	PF00659	POLO box duplicated region	0	0	0	1	1	1	0	1	0	0	0	0	0	0	0	4
LESS	PF04275	Phosphomevalonate kinase	0	0	1	1	1	0	0	1	0	0	0	0	0	0	0	4
LESS	PF13810	Domain of unknown function (DUF4185)	0	0	1	0	1	2	0	0	0	0	0	0	0	0	0	4
LESS	PF01229	Glycosyl hydrolases family 39	0	0	1	1	0	0	1	1	0	0	0	0	0	0	0	4
LESS	PF14022	Protein of unknown function (DUF4238)	0	0	1	0	1	1	0	0	0	1	0	0	0	0	0	4
LESS	PF05234	UAF complex subunit Rrn10	0	0	0	0	0	0	0	0	0	0	0	1	1	1	1	4
MORE	PF01844	HNH endonuclease	1	1	0	1	0	0	1	0	0	0	0	0	0	0	0	4
LESS	PF03059	Nicotianamine synthase protein	0	0	0	1	1	1	0	0	0	1	0	0	0	0	0	4
MORE	PF08925	Domain of Unknown Function (DUF1907)	1	1	1	0	0	0	0	0	0	1	0	0	0	0	0	4
MORE	PF07364	Protein of unknown function (DUF1485)	1	1	1	0	0	0	0	0	0	1	0	0	0	0	0	4
LESS	PF14200	Ricin-type beta-trefoil lectin domain-like	0	0	0	1	0	1	0	2	0	0	0	0	0	0	0	4
MORE	PF03718	Glycosyl hydrolase family 49	1	1	0	0	0	0	1	0	0	1	0	0	0	0	0	4
LESS	PF11410	Antifungal peptide	0	0	0	0	0	0	0	0	1	0	0	0	1	1	1	4
LESS	PF00959	Phage lysozyme	0	0	0	0	1	0	1	0	0	0	0	0	0	1	1	4
LESS	PF08028	Acyl-CoA dehydrogenase, C-terminal domain	0	0	0	0	1	1	1	0	1	0	0	0	0	0	0	4
MORE	PF04960	Glutaminase	1	1	0	0	0	0	1	1	0	0	0	0	0	0	0	4
LESS	PF13772	AIG2-like family	0	0	0	1	1	0	1	1	0	0	0	0	0	0	0	4
LESS	PF04908	SH3-binding, glutamic acid-rich protein	0	0	0	0	1	1	0	0	0	1	0	0	0	1	0	4
LESS	PF01059	NADH-ubiquinone oxidoreductase chain 4, amino terminus	0	0	0	0	0	0	4	0	0	0	0	0	0	0	0	4
LESS	PF11997	Domain of unknown function (DUF3492)	0	0	0	0	1	1	1	0	0	0	0	0	0	0	0	3
LESS	PF08837	Protein of unknown function (DUF1810)	0	0	0	1	1	0	1	0	0	0	0	0	0	0	0	3
LESS	PF08212	Lipocalin-like domain	0	0	0	1	1	0	1	0	0	0	0	0	0	0	0	3
LESS	PF02464	Competence-damaged protein	0	0	0	0	1	0	0	0	1	1	0	0	0	0	0	3
LESS	PF06439	Domain of Unknown Function (DUF1080)	0	0	0	1	0	0	0	0	0	2	0	0	0	0	0	3
LESS	PF03902	Gal4-like dimerisation domain	0	0	0	0	0	0	1	0	1	1	0	0	0	0	0	3
LESS	PF12192	Fungal calcium binding protein	0	0	0	0	0	0	0	0	0	0	0	1	1	0	1	3
LESS	PF00989	PAS fold	0	0	1	0	0	1	0	0	0	0	0	0	0	1	0	3
LESS	PF01097	Arthropod defensin	0	0	0	0	0	0	0	0	1	0	0	0	0	1	1	3
LESS	PF07428	15-O-acetyltransferase Tri3	0	0	0	0	0	0	0	2	0	1	0	0	0	0	0	3
LESS	PF07225	NADH-ubiquinone oxidoreductase B15 subunit (NDUFB4)	0	0	0	1	0	0	0	0	0	0	1	0	0	0	1	3
LESS	PF13485	Peptidase MA superfamily	0	0	1	0	0	0	0	0	0	1	0	1	0	0	0	3
LESS	PF02686	Glu-tRNAGln amidotransferase C subunit	0	0	0	1	0	0	0	1	0	0	1	0	0	0	0	3
LESS	PF13394	4Fe-4S single cluster domain	0	0	2	0	1	0	0	0	0	0	0	0	0	0	0	3
LESS	PF03313	Serine dehydratase alpha chain	0	0	1	0	0	0	1	1	0	0	0	0	0	0	0	3
LESS	PF06500	Alpha/beta hydrolase of unknown function (DUF1100)	0	0	1	0	0	1	0	0	0	0	1	0	0	0	0	3
LESS	PF01326	Pyruvate phosphate dikinase, PEP/pyruvate binding domain	0	0	0	0	1	0	0	1	1	0	0	0	0	0	0	3
LESS	PF02156	Glycosyl hydrolase family 26	0	0	0	0	1	1	1	0	0	0	0	0	0	0	0	3
LESS	PF05899	Protein of unknown function (DUF861)	0	0	0	0	0	0	0	3	0	0	0	0	0	0	0	3
LESS	PF10452	TORC1 subunit TCO89	0	0	1	0	0	0	0	0	0	0	0	0	0	1	1	3
LESS	PF12417	Zinc finger protein	0	0	0	0	0	2	1	0	0	0	0	0	0	0	0	3
LESS	PF06089	L-asparaginase II	0	0	0	0	0	0	1	1	1	0	0	0	0	0	0	3
LESS	PF03577	Peptidase family C69	0	0	0	1	0	0	0	1	0	0	0	0	0	1	0	3
MORE	PF13560	Helix-turn-helix domain	1	1	1	0	0	0	0	0	0	0	0	0	0	0	0	3
LESS	PF11802	Centromere-associated protein K	0	0	0	0	1	1	1	0	0	0	0	0	0	0	0	3
LESS	PF13343	Bacterial extracellular solute-binding protein	0	0	0	2	0	0	0	1	0	0	0	0	0	0	0	3
LESS	PF11017	Protein of unknown function (DUF2855)	0	0	0	0	1	0	0	0	1	0	0	0	0	1	0	3
LESS	PF05960	Bacterial protein of unknown function (DUF885)	0	0	0	0	0	0	0	1	0	0	1	0	0	0	1	3
LESS	PF03427	Carbohydrate binding domain (family 19)	0	0	0	0	0	0	0	0	1	2	0	0	0	0	0	3
LESS	PF11558	Het-s 218-289	0	0	0	0	1	0	0	2	0	0	0	0	0	0	0	3
LESS	PF00391	PEP-utilising enzyme, mobile domain	0	0	0	0	1	0	0	1	1	0	0	0	0	0	0	3
LESS	PF10042	Uncharacterized conserved protein (DUF2278)	0	0	0	0	1	0	0	0	1	1	0	0	0	0	0	3
LESS	PF04343	Protein of unknown function, DUF488	0	0	0	0	0	0	0	0	0	0	0	0	0	2	1	3
MORE	PF09587	Bacterial capsule synthesis protein PGA_cap	0	1	0	0	0	0	0	0	1	1	0	0	0	0	0	3
LESS	PF00877	NlpC/P60 family	0	0	0	0	0	0	0	0	1	0	0	0	0	1	1	3
LESS	PF13396	Phospholipase_D-nuclease N-terminal	0	0	0	1	1	0	0	1	0	0	0	0	0	0	0	3
LESS	PF12256	Insecticide toxin TcdB middle/N-terminal region	0	0	0	0	1	0	1	1	0	0	0	0	0	0	0	3
LESS	PF05162	Ribosomal protein L41	0	0	0	0	1	1	0	0	0	0	0	0	1	0	0	3
LESS	PF01447	Thermolysin metallopeptidase, catalytic domain	0	0	0	0	0	1	0	2	0	0	0	0	0	0	0	3
LESS	PF11526	Subunit of cleavage factor IA Pcf11	0	0	0	0	0	0	0	0	0	0	0	1	1	0	1	3
LESS	PF13650	Aspartyl protease	0	0	0	1	0	0	0	0	0	0	0	1	1	0	0	3
LESS	PF13536	Multidrug resistance efflux transporter	0	0	0	1	0	1	0	1	0	0	0	0	0	0	0	3
LESS	PF03315	Serine dehydratase beta chain	0	0	1	0	0	0	1	1	0	0	0	0	0	0	0	3
LESS	PF01762	Galactosyltransferase	0	0	0	0	1	0	2	0	0	0	0	0	0	0	0	3
LESS	PF07645	Calcium-binding EGF domain	0	0	0	0	0	0	0	0	1	0	0	0	1	0	1	3
LESS	PF12255	Insecticide toxin TcdB middle/C-terminal region	0	0	0	0	1	0	1	1	0	0	0	0	0	0	0	3
LESS	PF14432	DYW family of nucleic acid deaminases	0	0	0	1	0	0	1	0	0	0	0	0	1	0	0	3
LESS	PF10122	Mu-like prophage protein Com	0	0	0	0	1	1	0	1	0	0	0	0	0	0	0	3
LESS	PF01928	CYTH domain	0	0	1	0	2	0	0	0	0	0	0	0	0	0	0	3
LESS	PF10979	Protein of unknown function (DUF2786)	0	0	0	0	0	0	0	0	1	1	1	0	0	0	0	3
LESS	PF02868	Thermolysin metallopeptidase, alpha-helical domain	0	0	0	1	0	1	0	1	0	0	0	0	0	0	0	3
LESS	PF02896	PEP-utilising enzyme, TIM barrel domain	0	0	0	0	1	0	0	1	1	0	0	0	0	0	0	3
MORE	PF12903	Protein of unknown function (DUF3830)	1	1	0	0	0	0	0	0	0	1	0	0	0	0	0	3
LESS	PF04879	Molybdopterin oxidoreductase Fe4S4 domain	0	0	0	1	0	0	1	0	0	1	0	0	0	0	0	3
MORE	PF03442	Carbohydrate binding domain X2	0	1	0	0	0	0	1	0	1	0	0	0	0	0	0	3
LESS	PF07555	beta-N-acetylglucosaminidase	0	0	0	0	0	0	0	0	0	0	0	0	0	2	1	3
LESS	PF06764	Protein of unknown function (DUF1223)	0	0	2	0	0	0	0	0	0	1	0	0	0	0	0	3
LESS	PF07145	Ataxin-2 C-terminal region	0	0	0	0	0	1	1	0	1	0	0	0	0	0	0	3
LESS	PF13376	Bacteriocin-protection, YdeI or OmpD-Associated	0	0	0	0	1	0	1	1	0	0	0	0	0	0	0	3
LESS	PF13527	Acetyltransferase (GNAT) domain	0	0	0	1	0	1	0	1	0	0	0	0	0	0	0	3
LESS	PF02689	Helicase	0	0	1	0	0	1	0	0	0	0	0	0	0	1	0	3
LESS	PF10009	Uncharacterized protein conserved in bacteria (DUF2252)	0	0	0	0	0	0	0	0	0	0	0	1	1	1	0	3
LESS	PF07998	Peptidase family M54	0	0	0	0	1	0	0	1	0	0	0	0	0	0	0	2
LESS	PF09224	Domain of unknown function (DUF1961)	0	0	1	0	0	0	1	0	0	0	0	0	0	0	0	2
LESS	PF08964	Protein of unkown function (DUF1881)	0	0	0	0	0	1	0	0	0	0	1	0	0	0	0	2
LESS	PF13597	Anaerobic ribonucleoside-triphosphate reductase	0	0	1	0	0	0	0	1	0	0	0	0	0	0	0	2
LESS	PF01400	Astacin (Peptidase family M12A)	0	0	0	0	1	0	0	1	0	0	0	0	0	0	0	2
LESS	PF01471	Putative peptidoglycan binding domain	0	0	1	1	0	0	0	0	0	0	0	0	0	0	0	2
LESS	PF08448	PAS fold	0	0	0	0	0	0	0	0	0	1	1	0	0	0	0	2
LESS	PF03107	C1 domain	0	0	0	0	0	0	0	0	0	0	0	1	1	0	0	2
LESS	PF07974	EGF-like domain	0	0	0	0	0	0	0	0	0	0	0	1	0	0	1	2
MORE	PF00437	Type II/IV secretion system protein	1	0	0	0	0	0	0	0	0	0	0	0	0	1	0	2
LESS	PF09190	DALR domain	0	0	0	0	0	0	0	1	0	1	0	0	0	0	0	2
LESS	PF05870	Phenolic acid decarboxylase (PAD)	0	0	0	0	0	0	1	1	0	0	0	0	0	0	0	2
MORE	PF13704	Glycosyl transferase family 2	1	1	0	0	0	0	0	0	0	0	0	0	0	0	0	2
LESS	PF03534	Salmonella virulence plasmid 65kDa B protein	0	0	0	0	1	0	1	0	0	0	0	0	0	0	0	2
LESS	PF08892	YqcI/YcgG family	0	0	0	1	0	0	0	1	0	0	0	0	0	0	0	2
LESS	PF14248	Domain of unknown function (DUF4345)	0	0	0	0	0	0	0	2	0	0	0	0	0	0	0	2
LESS	PF13565	Homeodomain-like domain	0	0	0	0	0	0	0	0	2	0	0	0	0	0	0	2
LESS	PF06042	Bacterial protein of unknown function (DUF925)	0	0	0	0	0	0	1	1	0	0	0	0	0	0	0	2
MORE	PF09011	Domain of unknown function (DUF1898)	0	1	0	0	0	1	0	0	0	0	0	0	0	0	0	2
MORE	PF00154	recA bacterial DNA recombination protein	1	0	0	0	0	0	0	0	0	0	1	0	0	0	0	2
MORE	PF12833	Helix-turn-helix domain	0	1	1	0	0	0	0	0	0	0	0	0	0	0	0	2
LESS	PF08560	Protein of unknown function (DUF1757)	0	0	0	0	0	0	0	1	0	0	1	0	0	0	0	2
LESS	PF13521	AAA domain	0	0	0	0	1	0	0	1	0	0	0	0	0	0	0	2
LESS	PF04371	Porphyromonas-type peptidyl-arginine deiminase	0	0	0	0	0	0	0	0	2	0	0	0	0	0	0	2
LESS	PF00210	Ferritin-like domain	0	0	0	0	0	0	1	0	0	1	0	0	0	0	0	2
LESS	PF00829	Ribosomal prokaryotic L21 protein	0	0	0	0	1	1	0	0	0	0	0	0	0	0	0	2
LESS	PF03193	Protein of unknown function, DUF258	0	0	0	0	0	0	1	1	0	0	0	0	0	0	0	2
LESS	PF13583	Metallo-peptidase family M12B Reprolysin-like	0	0	0	0	0	0	0	1	1	0	0	0	0	0	0	2
LESS	PF07573	Nitrogen regulatory protein AreA N terminus	0	0	0	0	0	0	0	0	1	1	0	0	0	0	0	2
LESS	PF08017	Fibrinogen binding protein	0	0	1	0	0	0	0	0	0	1	0	0	0	0	0	2
LESS	PF03984	Repeat of unknown function (DUF346)	0	0	0	0	0	0	0	0	0	0	2	0	0	0	0	2
LESS	PF02239	Cytochrome D1 heme domain	0	0	0	0	0	0	0	0	0	0	0	0	0	1	1	2
MORE	PF05203	Hom_end-associated Hint	1	1	0	0	0	0	0	0	0	0	0	0	0	0	0	2
LESS	PF11989	Retrograde transport protein Dsl1 C terminal	0	0	0	0	0	0	0	0	1	1	0	0	0	0	0	2
LESS	PF04574	Protein of unknown function (DUF592)	0	0	0	0	0	0	0	0	0	0	1	0	1	0	0	2
MORE	PF07498	Rho termination factor, N-terminal domain	1	1	0	0	0	0	0	0	0	0	0	0	0	0	0	2
LESS	PF07929	Plasmid pRiA4b ORF-3-like protein	0	0	2	0	0	0	0	0	0	0	0	0	0	0	0	2
LESS	PF10458	Valyl tRNA synthetase tRNA binding arm	0	0	0	1	0	0	0	1	0	0	0	0	0	0	0	2
LESS	PF02410	Oligomerisation domain	0	0	0	0	0	1	0	0	0	0	1	0	0	0	0	2
MORE	PF03036	Perilipin family	1	0	0	0	0	0	0	1	0	0	0	0	0	0	0	2
LESS	PF04938	Survival motor neuron (SMN) interacting protein 1 (SIP1)	0	0	0	0	0	0	0	0	0	1	1	0	0	0	0	2
LESS	PF08192	Peptidase family S64	0	0	0	0	0	0	0	0	0	0	1	0	0	0	1	2
LESS	PF14227	gag-polypeptide of LTR copia-type	0	0	0	0	0	0	0	0	0	2	0	0	0	0	0	2
LESS	PF13444	Acetyltransferase (GNAT) domain	0	0	0	0	0	0	0	0	0	0	0	1	1	0	0	2
LESS	PF07075	Protein of unknown function (DUF1343)	0	0	1	0	0	0	0	0	0	1	0	0	0	0	0	2
LESS	PF12973	ChrR Cupin-like domain	0	0	0	0	0	0	0	2	0	0	0	0	0	0	0	2
LESS	PF13620	Carboxypeptidase regulatory-like domain	0	0	1	0	0	0	0	0	1	0	0	0	0	0	0	2
LESS	PF01357	Pollen allergen	0	0	0	0	0	0	0	1	0	1	0	0	0	0	0	2
MORE	PF03308	ArgK protein	1	1	0	0	0	0	0	0	0	0	0	0	0	0	0	2
LESS	PF13559	Domain of unknown function (DUF4129)	0	0	0	0	0	1	0	0	1	0	0	0	0	0	0	2
LESS	PF14214	Helitron helicase-like domain at N-terminus	0	0	0	0	0	0	2	0	0	0	0	0	0	0	0	2
LESS	PF13574	Metallo-peptidase family M12B Reprolysin-like	0	0	0	0	0	0	0	1	0	0	0	0	1	0	0	2
LESS	PF00313	'Cold-shock' DNA-binding domain	0	0	1	0	0	0	0	1	0	0	0	0	0	0	0	2
LESS	PF01989	Protein of unknown function DUF126	0	0	0	0	0	0	0	1	1	0	0	0	0	0	0	2
LESS	PF12141	Protein of unknown function (DUF3589)	0	0	0	0	0	0	0	0	2	0	0	0	0	0	0	2
LESS	PF01931	Protein of unknown function DUF84	0	0	0	0	1	0	0	1	0	0	0	0	0	0	0	2
LESS	PF00413	Matrixin	0	0	0	0	2	0	0	0	0	0	0	0	0	0	0	2
LESS	PF11068	Protein of unknown function (DUF2869)	0	0	0	0	0	0	1	1	0	0	0	0	0	0	0	2
LESS	PF11693	Protein of unknown function (DUF2990)	0	0	0	0	0	0	0	0	1	1	0	0	0	0	0	2
LESS	PF12872	OST-HTH/LOTUS domain	0	0	1	0	0	0	1	0	0	0	0	0	0	0	0	2
LESS	PF14328	Domain of unknown function (DUF4385)	0	0	0	1	0	0	0	1	0	0	0	0	0	0	0	2
LESS	PF00497	Bacterial extracellular solute-binding proteins, family 3	0	0	0	1	1	0	0	0	0	0	0	0	0	0	0	2
LESS	PF02839	Carbohydrate binding domain	0	0	0	0	0	0	0	0	0	0	0	0	0	1	1	2
LESS	PF03738	Glutathionylspermidine synthase preATP-grasp	0	0	0	2	0	0	0	0	0	0	0	0	0	0	0	2
LESS	PF07823	Cyclic phosphodiesterase-like protein	0	0	0	0	1	1	0	0	0	0	0	0	0	0	0	2
MORE	PF02778	tRNA intron endonuclease, N-terminal domain	0	1	0	0	0	0	0	0	0	0	0	0	0	1	0	2
LESS	PF04425	Bul1 N terminus	0	0	0	0	0	0	0	0	0	0	1	0	0	0	1	2
LESS	PF13469	Sulfotransferase family	0	0	0	0	0	0	0	1	1	0	0	0	0	0	0	2
MORE	PF11175	Protein of unknown function (DUF2961)	0	1	0	0	0	0	0	0	1	0	0	0	0	0	0	2
MORE	PF13580	SIS domain	1	1	0	0	0	0	0	0	0	0	0	0	0	0	0	2
LESS	PF09079	CDC6, C terminal	0	0	0	0	0	0	0	0	1	0	1	0	0	0	0	2
LESS	PF07940	Heparinase II/III-like protein	0	0	0	0	1	0	0	0	0	1	0	0	0	0	0	2
LESS	PF06205	Glycosyltransferase 36 associated family	0	0	0	0	1	1	0	0	0	0	0	0	0	0	0	2
LESS	PF02317	NAD/NADP octopine/nopaline dehydrogenase, alpha-helical domain	0	0	0	2	0	0	0	0	0	0	0	0	0	0	0	2
MORE	PF04041	Domain of unknown function (DUF377)	1	1	0	0	0	0	0	0	0	0	0	0	0	0	0	2
LESS	PF05198	Translation initiation factor IF-3, N-terminal domain	0	0	0	0	0	0	0	0	1	1	0	0	0	0	0	2
LESS	PF03161	LAGLIDADG DNA endonuclease family	0	0	0	0	0	0	0	0	0	0	0	0	0	2	0	2
MORE	PF01197	Ribosomal protein L31	1	1	0	0	0	0	0	0	0	0	0	0	0	0	0	2
LESS	PF08277	PAN-like domain	0	0	0	0	0	0	0	1	0	0	1	0	0	0	0	2
LESS	PF09488	Mannosyl-3-phosphoglycerate synthase (osmo_MPGsynth)	0	0	0	0	1	1	0	0	0	0	0	0	0	0	0	2
LESS	PF13383	Methyltransferase domain	0	0	0	0	0	0	1	0	0	0	1	0	0	0	0	2
LESS	PF06813	Nodulin-like	0	0	0	0	0	0	0	0	0	1	1	0	0	0	0	2
LESS	PF01643	Acyl-ACP thioesterase	0	0	0	1	1	0	0	0	0	0	0	0	0	0	0	2
LESS	PF12871	Pre-mRNA-splicing factor 38-associated hydrophilic C-term	0	0	0	0	1	0	0	0	0	0	0	0	0	1	0	2
LESS	PF04412	Protein of unknown function (DUF521)	0	0	0	0	0	0	0	1	1	0	0	0	0	0	0	2
LESS	PF06745	KaiC	0	0	0	0	0	0	0	2	0	0	0	0	0	0	0	2
LESS	PF08282	haloacid dehalogenase-like hydrolase	0	0	0	0	0	0	0	0	0	0	0	0	1	0	0	1
LESS	PF02892	BED zinc finger	0	0	0	0	0	0	0	0	0	1	0	0	0	0	0	1
LESS	PF01464	Transglycosylase SLT domain	0	0	0	0	0	0	0	0	1	0	0	0	0	0	0	1
LESS	PF05808	Podoplanin	0	0	0	0	1	0	0	0	0	0	0	0	0	0	0	1
LESS	PF05175	Methyltransferase small domain	0	0	0	1	0	0	0	0	0	0	0	0	0	0	0	1
LESS	PF13013	F-box-like domain	0	0	0	0	0	0	0	0	0	0	1	0	0	0	0	1
LESS	PF01364	Peptidase family C25	0	0	0	0	0	0	1	0	0	0	0	0	0	0	0	1
LESS	PF09197	Rap1, DNA-binding	0	0	0	1	0	0	0	0	0	0	0	0	0	0	0	1
LESS	PF10243	Microtubule-binding protein MIP-T3	0	0	0	0	0	0	0	1	0	0	0	0	0	0	0	1
LESS	PF01338	Bacillus thuringiensis toxin	0	0	0	0	0	0	0	1	0	0	0	0	0	0	0	1
LESS	PF11841	Domain of unknown function (DUF3361)	0	0	0	0	0	0	0	0	0	0	1	0	0	0	0	1
LESS	PF11958	Domain of unknown function (DUF3472)	0	0	0	0	0	0	0	0	1	0	0	0	0	0	0	1
LESS	PF03470	XS zinc finger domain	0	0	0	0	0	0	0	1	0	0	0	0	0	0	0	1
LESS	PF08787	Alginate lyase	0	0	0	0	0	0	0	0	0	1	0	0	0	0	0	1
LESS	PF07476	Methylaspartate ammonia-lyase C-terminus	0	0	0	0	0	0	0	0	1	0	0	0	0	0	0	1
MORE	PF05454	Dystroglycan (Dystrophin-associated glycoprotein 1)	0	1	0	0	0	0	0	0	0	0	0	0	0	0	0	1
LESS	PF06863	Protein of unknown function (DUF1254)	0	0	0	0	0	0	0	1	0	0	0	0	0	0	0	1
LESS	PF13384	Homeodomain-like domain	0	0	0	0	0	0	0	0	1	0	0	0	0	0	0	1
LESS	PF08959	Domain of unknown function (DUF1872)	0	0	0	0	0	0	1	0	0	0	0	0	0	0	0	1
LESS	PF03492	SAM dependent carboxyl methyltransferase	0	0	0	0	0	0	0	1	0	0	0	0	0	0	0	1
LESS	PF09849	Uncharacterized protein conserved in bacteria (DUF2076)	0	0	1	0	0	0	0	0	0	0	0	0	0	0	0	1
LESS	PF00001	7 transmembrane receptor (rhodopsin family)	0	0	0	0	0	0	0	1	0	0	0	0	0	0	0	1
LESS	PF06112	Gammaherpesvirus capsid protein	0	0	0	0	0	0	0	0	0	0	0	0	0	0	1	1
LESS	PF06718	Protein of unknown function (DUF1203)	0	0	0	0	0	0	0	0	0	0	1	0	0	0	0	1
LESS	PF03298	Stanniocalcin family	0	0	0	0	0	0	0	0	0	0	1	0	0	0	0	1
LESS	PF13245	Part of AAA domain	0	0	0	0	0	0	0	1	0	0	0	0	0	0	0	1
LESS	PF00396	Granulin	0	0	0	0	0	0	0	0	0	1	0	0	0	0	0	1
LESS	PF11999	Protein of unknown function (DUF3494)	0	0	1	0	0	0	0	0	0	0	0	0	0	0	0	1
LESS	PF07693	KAP family P-loop domain	0	0	0	0	0	0	0	1	0	0	0	0	0	0	0	1
LESS	PF12118	SprA-related family	0	0	0	0	0	0	0	0	0	0	0	0	1	0	0	1
LESS	PF13456	Reverse transcriptase-like	0	0	0	0	1	0	0	0	0	0	0	0	0	0	0	1
LESS	PF01820	D-ala D-ala ligase N-terminus	0	0	0	0	0	1	0	0	0	0	0	0	0	0	0	1
LESS	PF11528	Protein of unknown function (DUF3224)	0	0	0	0	0	0	0	0	0	1	0	0	0	0	0	1
LESS	PF10703	Molybdenum cofactor biosynthesis protein F	0	0	0	0	0	0	0	1	0	0	0	0	0	0	0	1
LESS	PF13439	Glycosyltransferase Family 4	0	0	0	0	0	0	0	0	1	0	0	0	0	0	0	1
LESS	PF06951	Group XII secretory phospholipase A2 precursor (PLA2G12)	0	0	0	0	1	0	0	0	0	0	0	0	0	0	0	1
LESS	PF09227	Domain of unknown function (DUF1962)	0	0	0	0	0	0	0	0	1	0	0	0	0	0	0	1
LESS	PF01469	Pentapeptide repeats (8 copies)	0	0	0	1	0	0	0	0	0	0	0	0	0	0	0	1
LESS	PF08239	Bacterial SH3 domain	0	0	0	0	1	0	0	0	0	0	0	0	0	0	0	1
LESS	PF13720	Udp N-acetylglucosamine O-acyltransferase; Domain 2	0	0	0	0	1	0	0	0	0	0	0	0	0	0	0	1
LESS	PF11468	Aromatic prenyltransferase Orf2	0	0	0	0	0	0	0	0	0	1	0	0	0	0	0	1
LESS	PF09807	Uncharacterized conserved protein (DUF2348)	0	0	0	1	0	0	0	0	0	0	0	0	0	0	0	1
LESS	PF08397	IRSp53/MIM homology domain	0	0	0	0	0	0	0	1	0	0	0	0	0	0	0	1
LESS	PF02298	Plastocyanin-like domain	0	0	0	0	0	1	0	0	0	0	0	0	0	0	0	1
LESS	PF09026	Centromere protein B dimerisation domain	0	0	0	0	0	0	0	1	0	0	0	0	0	0	0	1
LESS	PF05049	Interferon-inducible GTPase (IIGP)	0	0	1	0	0	0	0	0	0	0	0	0	0	0	0	1
LESS	PF03945	delta endotoxin, N-terminal domain	0	0	0	0	1	0	0	0	0	0	0	0	0	0	0	1
LESS	PF01607	Chitin binding Peritrophin-A domain	0	0	0	0	0	0	0	0	1	0	0	0	0	0	0	1
LESS	PF02012	BNR/Asp-box repeat	0	0	0	0	1	0	0	0	0	0	0	0	0	0	0	1
LESS	PF04423	Rad50 zinc hook motif	0	0	0	0	0	1	0	0	0	0	0	0	0	0	0	1
LESS	PF05053	Menin	0	0	0	0	0	1	0	0	0	0	0	0	0	0	0	1
LESS	PF08579	Mitochondrial ribonuclease P subunit (RPM2)	0	0	0	0	0	0	0	0	0	1	0	0	0	0	0	1
LESS	PF05299	M61 glycyl aminopeptidase	0	0	1	0	0	0	0	0	0	0	0	0	0	0	0	1
LESS	PF11166	Protein of unknown function (DUF2951)	0	0	0	1	0	0	0	0	0	0	0	0	0	0	0	1
LESS	PF11464	Rabenosyn Rab binding domain	0	0	0	0	1	0	0	0	0	0	0	0	0	0	0	1
LESS	PF00112	Papain family cysteine protease	0	0	0	0	1	0	0	0	0	0	0	0	0	0	0	1
LESS	PF02983	Alpha-lytic protease prodomain	0	0	0	1	0	0	0	0	0	0	0	0	0	0	0	1
LESS	PF02578	Multi-copper polyphenol oxidoreductase laccase	0	0	0	0	0	0	0	0	0	0	1	0	0	0	0	1
LESS	PF12901	SUZ-C motif	0	0	0	0	0	0	0	0	1	0	0	0	0	0	0	1
LESS	PF02522	Aminoglycoside 3-N-acetyltransferase	0	0	0	0	0	0	0	1	0	0	0	0	0	0	0	1
LESS	PF06742	Protein of unknown function (DUF1214)	0	0	0	0	0	0	0	1	0	0	0	0	0	0	0	1
LESS	PF02275	Linear amide C-N hydrolases, choloylglycine hydrolase family	0	0	0	0	0	0	0	1	0	0	0	0	0	0	0	1
LESS	PF05391	Lsm interaction motif	0	0	0	0	0	0	0	1	0	0	0	0	0	0	0	1
LESS	PF04266	ASCH domain	0	0	0	0	1	0	0	0	0	0	0	0	0	0	0	1
LESS	PF00496	Bacterial extracellular solute-binding proteins, family 5 Middle	0	0	0	0	0	0	0	1	0	0	0	0	0	0	0	1
LESS	PF01041	DegT/DnrJ/EryC1/StrS aminotransferase family	0	0	0	0	0	0	0	1	0	0	0	0	0	0	0	1
LESS	PF02873	UDP-N-acetylenolpyruvoylglucosamine reductase, C-terminal domain	0	0	0	0	0	0	0	0	1	0	0	0	0	0	0	1
LESS	PF06276	Ferric iron reductase FhuF-like transporter	0	0	0	0	0	0	0	1	0	0	0	0	0	0	0	1
LESS	PF08195	TRI9 protein	0	0	0	0	0	0	0	1	0	0	0	0	0	0	0	1
LESS	PF08388	Group II intron, maturase-specific domain	0	0	0	0	0	0	0	0	0	0	0	1	0	0	0	1
LESS	PF07720	Tetratricopeptide repeat	0	0	0	0	0	1	0	0	0	0	0	0	0	0	0	1
LESS	PF13696	Zinc knuckle	0	0	0	0	1	0	0	0	0	0	0	0	0	0	0	1
LESS	PF14231	GXWXG protein	0	0	1	0	0	0	0	0	0	0	0	0	0	0	0	1
LESS	PF00685	Sulfotransferase domain	0	0	0	0	0	0	0	1	0	0	0	0	0	0	0	1
LESS	PF04426	Bul1 C terminus	0	0	0	0	0	0	0	1	0	0	0	0	0	0	0	1
LESS	PF12345	Protein of unknown function (DUF3641)	0	0	0	0	0	0	0	0	0	0	1	0	0	0	0	1
LESS	PF07466	Protein of unknown function (DUF1517)	0	0	0	1	0	0	0	0	0	0	0	0	0	0	0	1
LESS	PF09117	MiAMP1	0	0	0	0	0	0	0	0	1	0	0	0	0	0	0	1
LESS	PF01051	Initiator Replication protein	0	0	0	1	0	0	0	0	0	0	0	0	0	0	0	1
LESS	PF12047	Cytosine specific DNA methyltransferase replication foci domain	0	0	0	0	0	0	0	0	0	0	1	0	0	0	0	1
LESS	PF14369	zinc-finger	0	0	0	0	0	0	0	0	0	0	0	0	0	1	0	1
LESS	PF09755	Uncharacterized conserved protein H4 (DUF2046)	0	0	0	0	0	1	0	0	0	0	0	0	0	0	0	1
LESS	PF07478	D-ala D-ala ligase C-terminus	0	0	0	0	0	1	0	0	0	0	0	0	0	0	0	1
LESS	PF03022	Major royal jelly protein	0	0	0	0	0	1	0	0	0	0	0	0	0	0	0	1
LESS	PF09594	Protein of unknown function (DUF2029)	0	0	0	1	0	0	0	0	0	0	0	0	0	0	0	1
LESS	PF11081	Protein of unknown function (DUF2890)	0	0	0	0	0	0	0	0	0	0	0	0	0	0	1	1
LESS	PF13873	Myb/SANT-like DNA-binding domain	0	0	0	0	0	0	0	0	0	0	0	0	0	1	0	1
LESS	PF08911	NUP50 (Nucleoporin 50 kDa)	0	0	0	0	0	0	0	0	0	0	0	0	0	1	0	1
LESS	PF13367	Protease prsW family	0	0	0	0	0	0	0	0	1	0	0	0	0	0	0	1
LESS	PF03229	Alphavirus glycoprotein J	0	0	0	0	0	0	0	1	0	0	0	0	0	0	0	1
LESS	PF11411	DNA ligase IV	0	0	0	0	1	0	0	0	0	0	0	0	0	0	0	1
LESS	PF08186	Wound-inducible basic protein family	0	0	0	1	0	0	0	0	0	0	0	0	0	0	0	1
LESS	PF07931	Chloramphenicol phosphotransferase-like protein	0	0	0	1	0	0	0	0	0	0	0	0	0	0	0	1
LESS	PF07045	Protein of unknown function (DUF1330)	0	0	0	0	0	0	0	1	0	0	0	0	0	0	0	1
LESS	PF13531	Bacterial extracellular solute-binding protein	0	0	0	0	0	0	1	0	0	0	0	0	0	0	0	1
LESS	PF14232	Domain of unknown function (DUF4334)	0	0	1	0	0	0	0	0	0	0	0	0	0	0	0	1
LESS	PF11941	Domain of unknown function (DUF3459)	0	0	0	0	0	0	1	0	0	0	0	0	0	0	0	1
LESS	PF05034	Methylaspartate ammonia-lyase N-terminus	0	0	0	0	0	0	0	0	1	0	0	0	0	0	0	1
LESS	PF02197	Regulatory subunit of type II PKA R-subunit	0	0	0	0	0	0	1	0	0	0	0	0	0	0	0	1
LESS	PF13570	YWTD domain	0	0	0	0	0	0	1	0	0	0	0	0	0	0	0	1
LESS	PF01674	Lipase (class 2)	0	0	0	0	0	0	0	0	0	1	0	0	0	0	0	1
LESS	PF07452	CHRD domain	0	0	0	0	0	0	1	0	0	0	0	0	0	0	0	1
LESS	PF04339	Protein of unknown function, DUF482	0	0	0	0	0	0	0	1	0	0	0	0	0	0	0	1
LESS	PF12215	beta-Glucocerebrosidase 2 N terminal	0	0	0	0	0	0	0	0	1	0	0	0	0	0	0	1
LESS	PF13306	Leucine rich repeats (6 copies)	0	0	0	0	0	0	0	0	1	0	0	0	0	0	0	1
LESS	PF01847	von Hippel-Lindau disease tumour suppressor protein	0	0	0	0	0	0	0	1	0	0	0	0	0	0	0	1
LESS	PF10407	Cdc14 phosphatase binding protein N-terminus	0	0	0	0	0	0	0	0	0	0	1	0	0	0	0	1
LESS	PF13289	SIR2-like domain	0	0	0	0	0	0	0	0	0	0	1	0	0	0	0	1
LESS	PF02082	Transcriptional regulator	0	0	0	0	1	0	0	0	0	0	0	0	0	0	0	1
LESS	PF04637	Herpesvirus phosphoprotein 85 (HHV6-7 U14/HCMV UL25)	0	0	0	0	0	0	0	1	0	0	0	0	0	0	0	1
LESS	PF07932	D-aminopeptidase, domain C	0	0	0	0	0	0	0	1	0	0	0	0	0	0	0	1
LESS	PF09837	Uncharacterized protein conserved in bacteria (DUF2064)	0	0	0	0	0	0	0	0	0	0	1	0	0	0	0	1
LESS	PF02308	MgtC family	0	0	0	0	0	0	0	0	1	0	0	0	0	0	0	1
LESS	PF03475	3-alpha domain	0	0	0	0	0	0	0	1	0	0	0	0	0	0	0	1
LESS	PF09606	ARC105 or Med15 subunit of Mediator complex non-fungal	0	0	0	0	0	1	0	0	0	0	0	0	0	0	0	1
LESS	PF01744	GLTT repeat (6 copies)	0	0	1	0	0	0	0	0	0	0	0	0	0	0	0	1
LESS	PF02274	Amidinotransferase	0	0	0	0	0	0	0	0	0	0	1	0	0	0	0	1
LESS	PF06217	GAGA binding protein-like family	0	0	0	0	0	0	0	0	0	0	0	1	0	0	0	1
LESS	PF09220	L-A virus, major coat protein	0	0	0	0	0	0	0	0	0	1	0	0	0	0	0	1
LESS	PF13551	Winged helix-turn helix	0	0	0	0	0	0	0	0	1	0	0	0	0	0	0	1
LESS	PF13757	Vault protein inter-alpha-trypsin domain	0	0	0	0	0	0	0	0	0	0	0	0	1	0	0	1
LESS	PF13903	PMP-22/EMP/MP20/Claudin tight junction	0	0	0	0	0	0	0	1	0	0	0	0	0	0	0	1
LESS	PF00030	Beta/Gamma crystallin	0	0	0	1	0	0	0	0	0	0	0	0	0	0	0	1
LESS	PF10712	NAD-specific glutamate dehydrogenase	0	0	0	0	0	0	0	0	1	0	0	0	0	0	0	1
LESS	PF13175	AAA ATPase domain	0	0	0	1	0	0	0	0	0	0	0	0	0	0	0	1
LESS	PF02421	Ferrous iron transport protein B	0	0	0	0	0	0	1	0	0	0	0	0	0	0	0	1
LESS	PF13290	Chitobiase/beta-hexosaminidase C-terminal domain	0	0	1	0	0	0	0	0	0	0	0	0	0	0	0	1
LESS	PF01030	Receptor L domain	0	0	0	0	0	0	0	0	1	0	0	0	0	0	0	1
LESS	PF12643	MazG-like family	0	0	0	0	0	0	0	1	0	0	0	0	0	0	0	1
LESS	PF05076	Suppressor of fused protein (SUFU)	0	0	0	0	0	0	0	0	0	0	0	0	0	1	0	1
LESS	PF13860	FlgD Ig-like domain	0	0	0	0	0	1	0	0	0	0	0	0	0	0	0	1
LESS	PF04854	Protein of unknown function, DUF624	0	0	0	0	0	0	0	1	0	0	0	0	0	0	0	1
LESS	PF02875	Mur ligase family, glutamate ligase domain	0	0	0	0	0	0	0	0	0	1	0	0	0	0	0	1
LESS	PF09409	PUB domain	0	0	0	0	1	0	0	0	0	0	0	0	0	0	0	1
LESS	PF09848	Uncharacterized conserved protein (DUF2075)	0	0	1	0	0	0	0	0	0	0	0	0	0	0	0	1
LESS	PF06213	Cobalamin biosynthesis protein CobT	0	0	0	0	0	0	0	0	1	0	0	0	0	0	0	1
LESS	PF10812	Protein of unknown function (DUF2561)	0	0	0	1	0	0	0	0	0	0	0	0	0	0	0	1
LESS	PF04230	Polysaccharide pyruvyl transferase	0	0	0	0	0	0	0	1	0	0	0	0	0	0	0	1
LESS	PF04183	IucA / IucC family	0	0	0	0	0	0	0	1	0	0	0	0	0	0	0	1
LESS	PF10014	Biofilm formation and stress response factor	0	0	0	0	0	1	0	0	0	0	0	0	0	0	0	1
LESS	PF10190	Putative transmembrane protein 170	0	0	0	0	0	1	0	0	0	0	0	0	0	0	0	1
LESS	PF09471	IgA Peptidase M64	0	0	0	1	0	0	0	0	0	0	0	0	0	0	0	1
LESS	PF13685	Iron-containing alcohol dehydrogenase	0	0	0	0	0	0	0	0	0	0	0	0	1	0	0	1
LESS	PF11402	Antifungal protein	0	0	0	0	0	0	0	1	0	0	0	0	0	0	0	1
LESS	PF10333	GPI-Mannosyltransferase II co-activator	0	0	0	0	0	0	0	0	0	1	0	0	0	0	0	1
LESS	PF10341	Telomerase holoenzyme, Est3 subunit	0	0	0	0	0	0	0	0	0	0	1	0	0	0	0	1
LESS	PF04973	Nicotinamide mononucleotide transporter	0	0	0	0	0	0	0	0	0	0	0	0	0	1	0	1
LESS	PF03631	Virulence factor BrkB	0	0	0	1	0	0	0	0	0	0	0	0	0	0	0	1

## Sheet: Table S3
Supplementary Table 3. SMART domain expansions/contractions of Sporothrix schenckii and S. brasiliensis compared to other dimorphic fungal pathogens and close-related Sordariomycetes.
STATUS	DOMAIN	DOMAIN_DESC	S. brasiliensis	S. schenckii	G. clavigera	M. oryzae	P. anserina	N. crassa	V. dahilae	F. graminearum	A. fumigatus	P. marneffei	C. immitis	P. brasiliensis	P. lutzii	B. drematitis	H. capsulatum	TOTAL
MORE	SM00257	Lysin motif	29	32	17	14	35	15	15	18	15	25	6	1	3	12	1	238
MORE	SM00175	Rab subfamily of small GTPases	32	30	13	11	17	15	14	15	11	11	11	10	10	17	11	228
MORE	SM00369	Leucine-rich repeats, typical (most populated) subfamily	38	38	9	6	18	40	0	4	4	1	4	3	4	37	1	207
MORE	SM00829	Enoylreductase	42	48	6	15	13	8	6	10	8	13	6	4	4	7	5	195
MORE	SM00174	Rho (Ras homology) subfamily of Ras-like small GTPases	24	24	8	7	10	11	7	10	8	6	11	5	7	9	7	154
MORE	SM00173	Ras subfamily of RAS small GTPases	26	27	7	5	9	9	8	8	6	4	6	3	4	9	5	136
MORE	SM00367	Leucine-rich repeat - CC (cysteine-containing) subfamily	27	31	8	1	13	20	2	1	2	1	2	13	2	5	2	130
MORE	SM00365	Leucine-rich repeat, SDS22-like subfamily	17	17	0	6	14	20	0	0	0	0	0	0	0	26	0	100
MORE	SM00364	Leucine-rich repeats, bacterial type	16	14	5	0	7	27	0	0	0	0	0	0	0	22	0	91
LESS	SM00278	Helix-hairpin-helix DNA-binding motif class 1	0	0	3	6	4	5	6	9	6	10	5	6	5	6	6	77
LESS	SM00331	Sigma factor PP2C-like phosphatases	0	0	5	4	5	3	7	4	7	5	4	4	3	5	6	62
LESS	SM00065	Domain present in phytochromes and cGMP-specific phosphodiesterases.	0	0	1	5	3	5	7	5	7	3	2	2	2	2	2	46
MORE	SM00368	Leucine rich repeat, ribonuclease inhibitor type	11	11	0	0	4	5	0	11	0	3	0	0	0	0	0	45
MORE	SM00176	Ran (Ras-related nuclear proteins) /TC4 subfamily of small GTPases	6	8	2	2	3	5	1	2	1	1	2	1	1	1	3	39
MORE	SM00922	Mandelate racemase / muconate lactonizing enzyme, C-terminal domain	5	5	3	3	2	2	4	4	3	3	0	1	1	1	1	38
MORE	SM00361	RNA recognition motif	8	11	0	0	4	1	0	0	1	1	3	1	1	4	2	37
LESS	SM00656	unknown	0	0	2	2	3	1	13	9	5	2	0	0	0	0	0	37
MORE	SM00055	Fes/CIP4 homology domain	5	5	2	2	2	3	2	2	2	3	2	1	2	2	2	37
LESS	SM00228	Domain present in PSD-95, Dlg, and ZO-1/2.	0	0	2	3	2	0	2	3	3	5	3	3	3	4	3	36
LESS	SM00289	Worm-specific repeat type 1	0	0	0	0	0	0	31	2	3	0	0	0	0	0	0	36
MORE	SM00747	unknown	9	8	0	0	4	6	0	2	0	0	3	0	1	0	1	34
LESS	SM00698	Possible plasma membrane-binding motif in junctophilins, PIP-5-kinases and protein kinases.	0	0	0	0	0	0	0	0	4	4	4	4	4	8	4	32
MORE	SM00178	Sar1p-like members of the Ras-family of small GTPases	6	6	1	1	1	1	2	2	1	3	1	1	1	3	1	31
LESS	SM00181	Epidermal growth factor-like domain.	0	0	1	3	2	1	5	2	2	3	2	2	3	1	3	30
LESS	SM00135	Low-density lipoprotein-receptor YWTD domain	0	0	4	3	4	9	0	4	4	0	0	0	0	0	0	28
MORE	SM00501	BRIGHT, ARID (A/T-rich interaction domain) domain	4	3	1	1	1	2	1	0	2	1	1	2	2	2	2	25
MORE	SM00036	Domain found in NIK1-like kinases, mouse citron and yeast ROM1, ROM2	2	2	1	1	1	1	1	1	1	1	1	1	1	1	1	17
MORE	SM00559	Ku70 and Ku80 are 70kDa and 80kDa subunits of the Lupus Ku autoantigen	2	2	1	1	1	2	1	1	1	1	1	0	1	1	1	17
MORE	SM00151	SWI complex, BAF60b domains	2	2	1	1	1	2	1	1	1	1	1	0	1	1	1	17
LESS	SM00075	Hydrophobins	0	0	0	1	0	1	0	1	4	3	1	1	1	2	2	17
LESS	SM00976	Telomeric single stranded DNA binding POT1/CDC13	0	0	1	1	1	2	0	0	2	1	1	1	1	4	2	17
MORE	SM00736	Dystroglycan-type cadherin-like domains.	2	3	0	2	2	2	0	2	0	3	0	0	0	0	0	16
MORE	SM00915	Jacalin-like lectin domain	2	2	3	2	2	1	1	1	2	0	0	0	0	0	0	16
MORE	SM00463	Small MutS-related domain	2	2	1	1	1	1	1	1	1	1	1	1	0	1	1	16
MORE	SM00745	Microtubule Interacting and Trafficking molecule domain	2	2	1	0	1	1	1	1	1	1	1	1	1	1	1	16
LESS	SM01082	Histone chaperone domain CHZ	0	0	1	2	1	1	1	1	1	1	1	1	1	2	1	15
MORE	SM00515	Domain at the C-termini of GCD6, eIF-2B epsilon, eIF-4 gamma and eIF-5	2	2	0	0	1	1	1	1	1	1	1	1	1	1	1	15
MORE	SM00734	Rad18-like CCHC zinc finger	1	4	0	1	0	2	0	0	1	0	0	2	1	3	0	15
MORE	SM00460	Transglutaminase/protease-like homologues	2	2	1	1	3	2	0	0	2	0	0	0	1	1	0	15
MORE	SM00404	Protein tyrosine phosphatase, catalytic domain motif	4	4	0	0	2	2	0	0	0	0	0	1	0	1	0	14
LESS	SM00252	Src homology 2 domains	0	0	1	1	1	1	1	1	1	1	1	1	1	0	1	12
MORE	SM00313	Domain associated with PX domains	3	3	0	0	0	2	1	0	0	0	0	0	0	2	0	11
MORE	SM00330	Phosphatidylinositol phosphate kinases	2	2	1	1	0	2	0	0	0	0	0	0	0	2	0	10
MORE	SM00661	RNA polymerase subunit 9	2	2	0	0	1	1	0	1	0	1	0	0	0	1	0	9
LESS	SM00714	Possible membrane-associated motif in LPS-induced tumor necrosis factor alpha factor (LITAF), also known as PIG7, and other animal proteins.	0	0	0	3	0	0	1	3	1	1	0	0	0	0	0	9
MORE	SM00393	Putative single-stranded nucleic acids-binding domain	2	2	0	1	0	2	0	0	0	0	0	0	0	2	0	9
LESS	SM00423	domain found in Plexins, Semaphorins and Integrins	0	0	0	1	1	0	2	0	1	0	0	1	1	1	1	9
MORE	SM00665	Cytochrome b-561 / ferric reductase transmembrane domain.	3	3	0	0	1	1	0	0	0	0	0	0	0	1	0	9
MORE	SM00510	Domain in the central regions of transcription elongation factor S-II (and elsewhere)	2	2	1	0	0	0	0	0	0	0	0	0	0	3	1	9
MORE	SM00311	PWI, domain in splicing factors	2	1	0	0	0	1	0	0	0	0	0	0	0	5	0	9
LESS	SM00954	Region found in RelA / SpoT proteins	0	0	0	3	1	0	0	3	1	0	0	0	0	0	0	8
MORE	SM00246	Wiskott Aldrich syndrome homology region 2	0	2	0	0	0	0	0	0	2	0	2	0	0	1	1	8
LESS	SM00020	Trypsin-like serine protease	0	0	0	2	1	1	2	2	0	0	0	0	0	0	0	8
MORE	SM00833	Cobalamin synthesis protein cobW C-terminal domain	1	1	0	1	0	0	1	1	1	1	1	0	0	0	0	8
MORE	SM00396	Putative zinc finger in N-recognin, a recognition component of the N-end rule pathway	1	1	1	1	1	0	1	0	1	0	0	0	0	1	0	8
LESS	SM00192	Low-density lipoprotein receptor domain class A	0	0	0	1	1	0	0	0	0	1	1	1	1	1	1	8
LESS	SM00995	Anticodon-binding domain	0	0	0	0	0	0	0	0	1	1	1	1	1	1	1	7
LESS	SM00797	Allophanate hydrolase subunit 2	0	0	0	1	0	0	1	1	1	1	0	1	1	0	0	7
LESS	SM00796	Allophanate hydrolase subunit 1	0	0	0	1	0	0	1	1	1	1	0	1	1	0	0	7
MORE	SM00684	Tandem repeat in fly CG14066 (La related protein), human KIAA0731 and worm R144.7. Unknown function.	2	2	1	0	0	2	0	0	0	0	0	0	0	0	0	7
LESS	SM00845	GatB domain	0	0	0	0	0	0	0	0	1	1	1	1	1	1	1	7
MORE	SM00429	ig-like, plexins, transcription factors	1	1	1	1	1	0	1	1	0	0	0	0	0	0	0	7
MORE	SM00949	unknown	1	1	1	1	0	1	0	1	0	1	0	0	0	0	0	7
LESS	SM00458	Ricin-type beta-trefoil	0	0	1	3	0	0	0	1	1	0	0	0	0	0	0	6
LESS	SM00641	Glycosyl hydrolases family 25	0	0	0	0	0	1	0	0	3	1	0	0	0	1	0	6
LESS	SM01075	DNA replication factor CDT1 like	0	0	0	1	0	1	1	0	0	1	1	0	1	0	0	6
MORE	SM00555	Helical motif in the GIT family of ADP-ribosylation factor GTPase-activating proteins	2	2	0	0	0	0	0	0	0	0	0	0	0	2	0	6
LESS	SM00507	HNH nucleases	0	0	0	1	1	0	1	1	0	0	0	0	1	0	1	6
LESS	SM00812	Alpha-L-fucosidase	0	0	1	4	0	0	0	1	0	0	0	0	0	0	0	6
LESS	SM00235	Zinc-dependent metalloprotease	0	0	0	0	3	0	0	2	0	0	0	0	0	0	0	5
LESS	SM00525	unknown	0	0	2	0	1	0	1	1	0	0	0	0	0	0	0	5
MORE	SM00531	Transcription initiation factor IIE	1	1	0	1	1	1	0	0	0	0	0	0	0	0	0	5
MORE	SM00693	Dysferlin domain, N-terminal region.	1	1	0	0	0	1	0	0	0	0	0	0	0	2	0	5
MORE	SM00538	A domain found in a protein subunit of human RNase MRP and RNase P ribonucleoprotein complexes and archaeal proteins.	1	1	0	0	1	0	0	0	1	0	0	0	0	0	0	4
LESS	SM00108	Bulb-type mannose-specific lectin	0	0	0	0	0	0	0	3	0	0	1	0	0	0	0	4
LESS	SM00741	Saposin (B) Domains	0	0	0	1	0	0	0	1	1	1	0	0	0	0	0	4
LESS	SM00473	divergent subfamily of APPLE domains	0	0	0	0	0	0	0	4	0	0	0	0	0	0	0	4
MORE	SM00580	domain in protein kinases, N-glycanases and other nuclear proteins	1	1	0	0	1	1	0	0	0	0	0	0	0	0	0	4
LESS	SM00120	Hemopexin-like repeats.	0	0	0	0	0	0	0	0	0	0	4	0	0	0	0	4
MORE	SM00552	tRNA-specific and double-stranded RNA adenosine deaminase (RNA-specific editase)	0	1	0	0	0	1	0	0	0	0	0	0	0	2	0	4
MORE	SM00341	Helicase and RNase D C-terminal	1	1	0	0	1	0	0	0	0	0	0	0	1	0	0	4
LESS	SM00754	A domain in the BMP inhibitor chordin and in microbial proteins.	0	0	0	2	0	0	1	1	0	0	0	0	0	0	0	4
MORE	SM00503	Syntaxin N-terminal domain	2	2	0	0	0	0	0	0	0	0	0	0	0	0	0	4
MORE	SM00500	Splicing Factor Motif, present in Prp18 and Pr04	1	1	0	0	0	0	1	0	0	0	0	0	0	1	0	4
MORE	SM00576	Bromodomain transcription factors and PHD domain containing proteins	1	0	0	1	0	0	0	0	1	1	0	0	0	0	0	4
MORE	SM00509	Domain in the N-terminus of transcription elongation factor S-II (and elsewhere)	1	1	1	0	0	0	0	0	0	0	0	0	0	0	1	4
MORE	SM00468	N-terminal to some SET domains	1	1	0	0	1	0	0	0	0	0	0	0	0	0	0	3
LESS	SM00093	SERine Proteinase INhibitors	0	0	0	0	0	0	0	0	0	0	0	1	1	1	0	3
MORE	SM00738	In Spt5p, this domain may confer affinity for Spt4p. It possesses a RNP-like fold.	1	1	0	0	0	0	0	0	0	0	0	0	1	0	0	3
MORE	SM00300	Chromo Shadow Domain	0	1	0	0	0	0	1	0	0	0	0	0	0	0	1	3
MORE	SM00854	Bacterial capsule synthesis protein PGA_cap	0	1	0	0	0	0	0	0	1	1	0	0	0	0	0	3
MORE	SM00573	domain in helicases and associated with SANT domains	1	1	0	0	0	0	0	0	0	0	1	0	0	0	0	3
MORE	SM00293	domain with conserved PWWP motif	1	1	0	0	1	0	0	0	0	0	0	0	0	0	0	3
MORE	SM00603	unknown	1	1	1	0	0	0	0	0	0	0	0	0	0	0	0	3
MORE	SM00224	G protein gamma subunit-like motifs	1	1	0	0	0	1	0	0	0	0	0	0	0	0	0	3
LESS	SM00926	Molybdopterin oxidoreductase Fe4S4 domain	0	0	0	1	0	0	1	0	0	1	0	0	0	0	0	3
MORE	SM00306	Hint (Hedgehog/Intein) domain N-terminal region	1	1	0	0	1	0	0	0	0	0	0	0	0	0	0	3
MORE	SM00264	BAG domains, present in regulator of Hsp70 proteins	1	1	1	0	0	0	0	0	0	0	0	0	0	0	0	3
LESS	SM00840	unknown	0	0	0	0	0	0	0	1	0	1	0	0	0	0	0	2
LESS	SM00755	golgin-97, RanBP2alpha,Imh1p and p230/golgin-245	0	0	0	1	0	0	0	0	0	0	0	0	0	1	0	2
MORE	SM00426	TEA domain	1	1	0	0	0	0	0	0	0	0	0	0	0	0	0	2
MORE	SM00444	Contains conserved Gly-Tyr-Phe residues	0	1	0	0	0	0	1	0	0	0	0	0	0	0	0	2
LESS	SM00231	Coagulation factor 5/8 C-terminal domain, discoidin domain	0	0	0	0	0	0	0	2	0	0	0	0	0	0	0	2
LESS	SM00276	Galectin	0	0	1	0	0	0	0	0	0	0	0	0	0	0	1	2
LESS	SM00609	Vault protein Inter-alpha-Trypsin domain	0	0	0	0	0	0	0	0	0	0	0	0	0	2	0	2
LESS	SM00357	Cold shock protein domain	0	0	1	0	0	0	0	1	0	0	0	0	0	0	0	2
LESS	SM00495	Chitin-binding domain type 3	0	0	0	0	0	0	0	0	0	0	0	0	0	1	1	2
LESS	SM00587	ZnF_C4 abd HLH domain containing kinases domain	0	0	0	0	0	0	0	2	0	0	0	0	0	0	0	2
MORE	SM00719	Short conserved domain in transcriptional regulators.	1	1	0	0	0	0	0	0	0	0	0	0	0	0	0	2
MORE	SM00959	Rho termination factor, N-terminal domain	1	1	0	0	0	0	0	0	0	0	0	0	0	0	0	2
LESS	SM00494	Chitin-binding domain type 2	0	0	0	0	0	0	0	0	1	0	0	0	0	0	0	1
LESS	SM00062	Bacterial periplasmic substrate-binding proteins	0	0	0	1	0	0	0	0	0	0	0	0	0	0	0	1
LESS	SM00034	C-type lectin (CTL) or carbohydrate-recognition domain (CRD)	0	0	0	0	0	0	0	0	1	0	0	0	0	0	0	1
LESS	SM01022	unknown	0	0	0	0	1	0	0	0	0	0	0	0	0	0	0	1
LESS	SM00280	Kazal type serine protease inhibitors	0	0	0	0	1	0	0	0	0	0	0	0	0	0	0	1
LESS	SM00274	Follistatin-N-terminal domain-like	0	0	0	0	0	0	1	0	0	0	0	0	0	0	0	1
LESS	SM00991	unknown	0	0	0	0	0	0	0	0	1	0	0	0	0	0	0	1
LESS	SM00830	Chorismate mutase type II	0	0	0	0	0	0	0	0	0	0	1	0	0	0	0	1
LESS	SM00837	Rare lipoprotein A (RlpA)-like double-psi beta-barrel	0	0	0	0	0	0	0	0	1	0	0	0	0	0	0	1
LESS	SM00608	ADAM Cysteine-Rich Domain	0	0	0	0	0	0	0	0	0	0	0	0	0	1	0	1
LESS	SM00466	SET and RING finger associated domain. Domain of unknown function in SET domain containing proteins and in Deinococcus radiodurans DRA1533.	0	0	0	0	0	1	0	0	0	0	0	0	0	0	0	1
LESS	SM00150	Spectrin repeats	0	0	0	0	1	0	0	0	0	0	0	0	0	0	0	1
LESS	SM00013	Leucine rich repeat N-terminal domain	0	0	0	1	0	0	0	0	0	0	0	0	0	0	0	1
LESS	SM00413	erythroblast transformation specific domain	0	0	1	0	0	0	0	0	0	0	0	0	0	0	0	1
LESS	SM00217	Four-disulfide core domains	0	0	0	0	0	0	1	0	0	0	0	0	0	0	0	1
LESS	SM00824	Thioesterase	0	0	0	0	0	0	0	0	0	1	0	0	0	0	0	1
LESS	SM00089	Repeats in polycystic kidney disease 1 (PKD1) and other proteins	0	0	0	0	0	0	1	0	0	0	0	0	0	0	0	1

## Sheet: Table S4
Supplementary Table 4. INTERPRO domain expansions/contractions of Sporothrix schenckii and S. brasiliensis compared to other dimorphic fungal pathogens and close-related Sordariomycetes.
STATUS	DOMAIN	DOMAIN_DESC	S. brasiliensis	S. schenckii	G. clavigera	M. oryzae	P. anserina	N. crassa	V. dahilae	F. graminearum	A. fumigatus	P. marneffei	C. immitis	P. brasiliensis	P. lutzii	B. drematitis	H. capsulatum	TOTAL
MORE	IPR020849	Small GTPase superfamily, Ras type	36	35	15	15	17	17	16	16	14	12	14	12	12	17	14	262
MORE	IPR003578	Small GTPase superfamily, Rho type	30	30	14	13	17	17	13	16	14	12	21	10	13	15	14	249
MORE	IPR002482	Peptidoglycan-binding Lysin subgroup	29	32	17	14	35	15	15	18	15	25	6	1	3	12	1	238
MORE	IPR018392	Peptidoglycan-binding lysin domain	31	33	18	15	31	17	13	15	15	25	6	0	2	11	1	233
MORE	IPR003579	Small GTPase superfamily, Rab type	32	30	13	11	17	15	14	15	11	11	11	10	10	17	11	228
MORE	IPR003591	Leucine-rich repeat, typical subtype	38	38	9	6	18	40	0	4	4	1	4	3	4	37	1	207
MORE	IPR020843	Polyketide synthase, enoylreductase	42	48	6	15	13	8	6	10	8	13	6	4	4	7	5	195
LESS	IPR011150	Cutinase, monofunctional	0	0	0	44	20	0	44	31	21	3	0	1	0	1	1	166
LESS	IPR004875	DDE superfamily endonuclease, CENP-B-like	0	0	0	0	0	0	0	3	48	60	2	34	7	0	0	154
LESS	IPR002241	Glycoside hydrolase, family 27	0	0	0	28	13	0	28	13	31	12	0	7	7	0	0	139
LESS	IPR001384	Peptidase M35, deuterolysin	0	0	0	21	0	9	16	5	15	0	35	6	6	20	5	138
LESS	IPR000175	Sodium:neurotransmitter symporter	0	0	0	28	0	0	39	30	0	0	0	1	3	20	11	132
MORE	IPR006553	Leucine-rich repeat, cysteine-containing subtype	27	31	8	1	13	20	2	1	2	1	2	13	2	5	2	130
MORE	IPR000883	Cytochrome c oxidase, subunit I	18	14	0	0	17	14	4	0	13	15	0	9	5	9	12	130
LESS	IPR000028	Chloroperoxidase	0	0	5	19	22	4	4	24	14	4	0	8	6	10	9	129
MORE	IPR005399	Potassium channel, voltage-dependent, beta subunit, KCNAB-related	15	15	10	9	16	6	15	12	5	10	0	0	0	5	5	123
LESS	IPR001584	Integrase, catalytic core	0	0	0	0	8	0	1	0	4	93	0	2	0	1	0	109
MORE	IPR006674	HD domain	13	13	6	4	6	5	4	10	8	10	8	4	4	8	6	109
MORE	IPR018535	Domain of unknown function DUF1996	14	13	2	11	29	10	10	4	5	2	1	1	1	2	2	107
LESS	IPR000568	ATPase, F0 complex, subunit A	0	0	0	0	10	12	24	0	10	10	0	10	10	10	10	106
MORE	IPR011044	Quinoprotein amine dehydrogenase, beta chain-like	10	19	10	8	7	6	3	6	9	5	2	3	2	7	4	101
LESS	IPR001077	O-methyltransferase, family 2	0	0	6	15	13	7	3	9	11	18	6	1	2	2	2	95
MORE	IPR001621	Fungal ligninase	24	24	3	14	7	0	13	5	0	0	0	0	0	0	0	90
MORE	IPR011040	Sialidases	10	11	2	7	8	5	12	10	9	7	0	0	0	3	4	88
MORE	IPR003140	Phospholipase/carboxylesterase/thioesterase	13	10	4	3	9	1	4	6	3	8	5	2	2	6	9	85
LESS	IPR001568	Ribonuclease T2-like	0	0	4	8	4	6	8	13	8	8	4	4	4	8	4	83
MORE	IPR015920	Cellobiose dehydrogenase, cytochrome domain	10	10	1	9	12	9	4	7	4	4	2	2	2	2	2	80
LESS	IPR002022	Pectate lyase/Amb allergen	0	0	4	4	7	2	28	18	10	4	0	0	0	0	0	77
LESS	IPR003583	Helix-hairpin-helix DNA-binding motif, class 1	0	0	3	6	4	5	6	9	6	10	5	6	5	6	6	77
LESS	IPR002397	Cytochrome P450, B-class	0	0	0	0	9	9	0	15	0	0	0	9	9	18	6	75
LESS	IPR000641	CbxX/CfqX	0	0	11	15	13	6	0	18	3	0	5	3	0	0	0	74
LESS	IPR008440	Agglutinin-like protein repeat	0	0	0	0	0	0	13	59	0	0	0	0	0	0	0	72
LESS	IPR001842	Peptidase M36, fungalysin	0	0	0	11	0	0	18	11	11	0	21	0	0	0	0	72
LESS	IPR001938	Thaumatin	0	0	0	11	9	9	10	11	0	11	1	1	1	3	1	68
LESS	IPR007822	Lanthionine synthetase C-like	0	0	0	0	6	6	6	6	7	6	7	5	6	7	5	67
MORE	IPR000772	Ricin B lectin domain	8	8	6	12	7	6	5	10	4	0	0	0	0	0	0	66
MORE	IPR001261	ArgE/DapE/ACY1/CPG2/YscS, conserved site	8	8	7	3	5	4	4	8	6	3	1	1	1	6	1	66
LESS	IPR003409	MORN motif	0	0	0	0	0	0	0	0	8	8	8	8	8	16	8	64
MORE	IPR008313	Uncharacterised conserved protein UCP028846	9	8	5	8	7	5	2	6	2	2	2	2	2	2	1	63
MORE	IPR006687	Small GTPase superfamily, SAR1-type	8	8	3	3	3	3	6	4	3	5	3	3	3	5	3	63
MORE	IPR013342	Mandelate racemase/muconate lactonizing enzyme, C-terminal	9	9	5	5	3	3	7	7	5	5	0	1	1	1	1	62
LESS	IPR008701	Necrosis inducing protein	0	0	5	9	11	2	19	8	5	3	0	0	0	0	0	62
MORE	IPR008144	Guanylate kinase	8	9	2	4	4	4	6	8	2	2	2	2	2	4	2	61
LESS	IPR009117	Annexin, type fungal XIV	0	0	5	5	3	5	5	5	10	5	4	5	5	4	0	61
LESS	IPR002402	Cytochrome P450, E-class, group II	0	0	0	9	3	3	3	0	14	12	3	2	3	3	3	58
LESS	IPR023244	Brefeldin A-sensitivity protein 4	0	0	0	4	0	0	14	14	5	5	5	0	0	5	5	57
MORE	IPR004648	Tetrapeptide transporter, OPT1/isp4	7	8	6	5	5	6	3	7	5	3	2	0	0	0	0	57
LESS	IPR003005	Amphiphysin	0	0	0	0	5	5	6	5	5	5	5	5	5	5	5	56
MORE	IPR023616	Cytochrome c oxidase, subunit I domain	12	3	0	0	3	3	3	0	3	3	0	7	4	5	9	55
LESS	IPR001663	Aromatic-ring-hydroxylating dioxygenase, alpha subunit	0	0	5	3	0	0	3	6	8	0	0	3	3	15	8	54
LESS	IPR013103	Reverse transcriptase, RNA-dependent DNA polymerase	0	0	0	0	1	0	0	0	0	48	0	0	5	0	0	54
LESS	IPR000111	Glycoside hydrolase, clan GH-D	0	0	0	10	4	0	10	5	12	4	0	3	3	0	0	51
MORE	IPR010573	Fungal trichothecene efflux pump	14	18	1	0	1	1	5	2	1	1	3	2	1	0	0	50
LESS	IPR017795	Aromatic prenyltransferase, DMATS type	0	0	0	6	4	2	0	0	14	4	2	0	0	12	4	48
LESS	IPR001447	Arylamine N-acetyltransferase	0	0	0	10	8	5	4	9	2	0	2	2	3	2	0	47
MORE	IPR018371	Chitin-binding, type 1, conserved site	6	5	2	6	2	1	1	6	3	6	2	1	1	4	0	46
LESS	IPR000767	Disease resistance protein	0	0	3	5	8	0	3	6	6	6	3	0	0	3	3	46
MORE	IPR003590	Leucine-rich repeat, ribonuclease inhibitor subtype	11	11	0	0	4	5	0	11	0	3	0	0	0	0	0	45
LESS	IPR003767	Malate/L-lactate dehydrogenase	0	0	0	3	3	3	3	3	3	6	3	3	3	9	3	45
MORE	IPR002229	Blood group Rhesus C/E/D polypeptide	6	6	4	4	4	0	0	8	4	4	0	0	3	0	0	43
MORE	IPR023079	Sedoheptulose-1,7-bisphosphatase	6	6	5	6	5	4	5	6	0	0	0	0	0	0	0	43
MORE	IPR001139	Glycoside hydrolase, family 30	4	6	2	5	4	5	5	0	2	9	0	0	0	0	0	42
MORE	IPR012295	Beta2-adaptin/TBP, C-terminal domain	5	5	4	2	4	2	2	2	2	2	2	2	2	4	2	42
MORE	IPR005152	Lipase, secreted	6	6	5	5	0	0	0	5	4	3	2	2	0	1	2	41
MORE	IPR010839	Protein of unknown function DUF1446	7	9	2	1	1	1	7	1	1	0	2	2	2	2	1	39
LESS	IPR011343	Deoxyribose-phosphate aldolase	0	0	0	0	0	4	0	0	7	4	4	4	4	8	4	39
MORE	IPR001354	Mandelate racemase/muconate lactonizing enzyme	5	5	3	3	2	2	4	4	3	3	0	1	1	1	1	38
MORE	IPR020059	Glutamyl/glutaminyl-tRNA synthetase, class Ib, anti-codon binding domain	5	5	2	2	2	2	2	2	2	3	2	2	2	3	2	38
MORE	IPR003954	RNA recognition motif domain, eukaryote	8	11	0	0	4	1	0	0	1	1	3	1	1	4	2	37
LESS	IPR006150	Cysteine-rich repeat	0	0	0	0	0	0	31	2	3	0	0	0	0	0	0	36
LESS	IPR003726	Homocysteine S-methyltransferase	0	0	4	4	4	4	4	4	8	0	4	0	0	0	0	36
LESS	IPR004971	mRNA (guanine-N(7))-methyltransferase domain	0	0	2	3	3	3	3	3	3	2	3	3	3	2	3	36
MORE	IPR003812	Fido domain	5	4	0	0	0	0	7	13	3	0	4	0	0	0	0	36
LESS	IPR015916	Galactose oxidase, beta-propeller	0	0	1	5	6	2	2	5	2	4	2	1	1	2	2	35
LESS	IPR015879	Aromatic-ring-hydroxylating dioxygenase, alpha subunit, C-terminal domain	0	0	3	2	0	0	2	7	7	0	0	1	2	8	3	35
LESS	IPR018188	Ribonuclease T2, active site	0	0	2	4	2	1	3	3	4	4	2	2	2	4	2	35
LESS	IPR005197	Glycoside hydrolase, family 71	0	0	0	1	4	6	2	0	8	7	2	1	2	1	1	35
LESS	IPR018713	Domain of unknown function DUF2236	0	0	0	2	2	1	2	3	4	2	1	4	4	8	2	35
MORE	IPR022085	Protein of unknown function DUF3632	6	4	2	5	2	2	1	3	5	5	0	0	0	0	0	35
LESS	IPR003105	SRA-YDG	0	0	3	3	4	4	5	0	0	0	3	3	3	3	3	34
MORE	IPR022025	Putative amidoligase enzyme	5	6	3	3	3	2	3	4	0	2	3	0	0	0	0	34
MORE	IPR014005	Extracellular membrane protein, CFEM domain, fungi	9	8	0	0	4	6	0	2	0	0	3	0	1	0	1	34
LESS	IPR001294	Phytochrome	0	0	0	5	7	8	4	0	5	5	0	0	0	0	0	34
MORE	IPR009799	EthD domain	5	4	1	2	3	0	4	5	2	6	0	0	0	2	0	34
LESS	IPR001338	Hydrophobin	0	0	0	2	0	1	0	2	8	6	2	2	3	4	4	34
LESS	IPR022698	Protein of unknown function DUF3505	0	0	0	6	0	0	0	0	2	25	0	0	0	0	0	33
MORE	IPR012816	Conserved hypothetical protein CHP02464	5	5	4	0	2	0	6	2	0	2	2	1	0	2	2	33
MORE	IPR013724	Spa2 homology (SHD) of GIT	4	4	2	2	2	2	2	2	2	2	2	2	1	3	1	33
MORE	IPR001529	DNA-directed RNA polymerase, M/15kDa subunit	4	4	2	2	3	4	1	2	3	2	2	1	1	1	1	33
MORE	IPR001859	Ribosomal protein P2	4	4	3	0	6	3	6	0	4	0	0	0	0	3	0	33
LESS	IPR003096	Smooth muscle protein/calponin	0	0	3	3	3	3	3	3	3	3	3	0	0	3	3	33
LESS	IPR012258	Acyl-CoA oxidase	0	0	0	0	0	0	0	2	2	0	5	6	6	9	2	32
LESS	IPR013819	Lipoxygenase, C-terminal	0	0	6	3	6	5	0	3	9	0	0	0	0	0	0	32
LESS	IPR002252	Glycoside hydrolase, family 36	0	0	0	0	0	0	0	18	14	0	0	0	0	0	0	32
MORE	IPR003703	Acyl-CoA thioesterase	4	5	3	2	2	1	1	3	3	0	2	1	1	2	1	31
LESS	IPR016439	Longevity assurance, LAG1/LAC1	0	0	4	2	2	2	2	2	2	3	2	2	2	4	2	31
LESS	IPR008027	Cytochrome b-c1 complex subunit 9	0	0	0	4	4	4	0	3	0	4	4	4	0	0	4	31
LESS	IPR001287	Nitrite reductase, copper-type	0	0	0	0	0	0	0	0	6	0	5	5	5	5	5	31
MORE	IPR006093	Oxygen oxidoreductase covalent FAD-binding site	4	4	2	1	2	2	2	5	3	2	1	0	0	2	1	31
LESS	IPR018017	Nucleoside phosphorylase	0	0	0	3	1	0	6	2	4	8	1	2	2	2	0	31
MORE	IPR016624	Uncharacterised conserved protein UCP014753	4	4	0	2	2	2	6	5	4	2	0	0	0	0	0	31
MORE	IPR018110	Mandelate racemase/muconate lactonizing enzyme, conserved site	5	5	3	2	1	1	2	2	2	2	0	1	2	1	2	31
LESS	IPR004134	Peptidase C1B, bleomycin hydrolase	0	0	5	3	0	3	3	3	0	3	0	2	3	3	2	30
MORE	IPR000334	Glycoside hydrolase, family 45	5	5	2	2	4	2	4	2	1	3	0	0	0	0	0	30
MORE	IPR008947	Phospholipase C/P1 nuclease domain	4	4	4	2	2	4	4	2	0	2	0	0	0	2	0	30
LESS	IPR000132	Nitrilase/cyanide hydratase, conserved site	0	0	0	2	1	3	4	6	3	3	1	2	2	1	1	29
LESS	IPR004601	UV-endonuclease UvdE	0	0	2	2	2	2	2	2	2	2	2	3	4	2	2	29
LESS	IPR005162	Retrotransposon gag protein	0	0	1	21	2	0	0	0	2	3	0	0	0	0	0	29
LESS	IPR027589	Choice-of-anchor B domain	0	0	0	8	4	3	8	2	1	0	1	0	0	1	0	28
LESS	IPR000033	LDLR class B repeat	0	0	4	3	4	9	0	4	4	0	0	0	0	0	0	28
MORE	IPR008217	Domain of unknown function DUF125, transmembrane	3	4	2	1	4	1	1	2	2	3	1	1	1	1	1	28
LESS	IPR008256	Peptidase S1B, glutamyl endopeptidase I	0	0	0	4	5	0	0	2	0	0	4	4	4	5	0	28
MORE	IPR014870	Domain of unknown function DUF1793	4	4	2	2	2	2	0	0	3	4	1	1	1	1	1	28
LESS	IPR006215	Glycoside hydrolase, melibiase	0	0	0	8	0	0	8	0	5	0	0	3	4	0	0	28
LESS	IPR013694	VIT domain	0	0	0	0	4	2	0	4	4	0	2	2	1	6	2	27
LESS	IPR003710	Ketopantoate reductase ApbA/PanE	0	0	3	2	3	1	1	3	5	5	1	0	1	1	1	27
LESS	IPR004381	Glycerate kinase	0	0	0	4	0	0	5	5	0	0	5	0	0	4	4	27
LESS	IPR005442	Glutathione S-transferase, omega-class	0	0	0	3	3	0	3	3	0	0	3	3	3	3	3	27
LESS	IPR004898	Pectate lyase, catalytic	0	0	1	1	2	1	11	7	3	0	0	0	0	0	0	26
MORE	IPR011048	Cytochrome cd1-nitrite reductase-like, C-terminal haem d1	3	4	0	2	1	0	3	4	2	1	1	0	2	2	1	26
LESS	IPR015202	Domain of unknown function DUF1929	0	0	0	4	2	2	2	5	1	4	2	1	1	1	1	26
LESS	IPR008831	Mediator complex, subunit Med31	0	0	2	2	2	2	2	2	2	2	2	2	2	2	2	26
MORE	IPR010126	Esterase, PHB depolymerase	2	4	0	2	5	4	4	2	1	1	0	0	0	0	0	25
LESS	IPR016833	Putative sodium bile acid cotransporter	0	0	2	2	0	0	2	2	4	2	2	3	2	2	2	25
LESS	IPR022596	Glucose receptor Git3, C-terminal	0	0	1	3	1	1	3	2	2	2	1	2	2	3	2	25
LESS	IPR016090	Phospholipase A2 domain	0	0	0	4	5	4	4	2	0	0	2	0	0	2	2	25
LESS	IPR013595	Peptidase S33 tripeptidyl aminopeptidase-like, C-terminal	0	0	3	5	2	1	5	6	1	2	0	0	0	0	0	25
LESS	IPR006771	Blastomyces yeast-phase-specific protein	0	0	0	1	1	1	1	0	2	8	2	2	2	3	2	25
MORE	IPR005798	Cytochrome b/b6, C-terminal	3	3	0	0	3	3	1	0	3	3	0	0	0	3	3	25
LESS	IPR001480	Bulb-type lectin domain	0	0	0	1	0	3	0	16	0	0	5	0	0	0	0	25
LESS	IPR007934	Alpha-L-arabinofuranosidase B	0	0	0	4	2	2	4	2	2	8	0	0	0	0	0	24
LESS	IPR023088	3'5'-cyclic nucleotide phosphodiesterase	0	0	0	0	0	0	0	0	3	3	3	3	3	6	3	24
LESS	IPR016461	Caffeate O-methyltransferase (COMT) family	0	0	2	5	2	2	0	3	2	5	2	0	0	0	1	24
LESS	IPR005630	Terpene synthase, metal-binding domain	0	0	3	8	2	0	1	5	0	3	1	0	1	0	0	24
LESS	IPR012664	Conserved hypothetical protein CHP02452	0	0	0	1	1	1	4	3	4	0	2	1	2	2	3	24
LESS	IPR007117	Expansin, cellulose-binding-like domain	0	0	1	2	0	0	2	7	5	7	0	0	0	0	0	24
LESS	IPR006046	Alpha amylase	0	0	3	6	3	0	0	0	3	0	0	3	3	0	3	24
LESS	IPR025724	GAG-pre-integrase domain	0	0	0	0	0	0	0	0	0	24	0	0	0	0	0	24
LESS	IPR000980	SH2 domain	0	0	1	4	2	2	2	2	3	3	2	1	1	0	1	24
LESS	IPR014472	Choline/ethanolamine phosphotransferase	0	0	1	2	2	3	1	2	1	2	3	1	1	2	2	23
LESS	IPR001254	Peptidase S1	0	0	0	5	1	2	5	6	0	0	1	1	1	1	0	23
LESS	IPR007817	Pyoverdine biosynthesis	0	0	1	1	2	0	1	3	4	4	3	1	1	1	1	23
LESS	IPR004304	Acetamidase/Formamidase	0	0	1	1	1	1	1	1	3	3	3	1	1	3	3	23
MORE	IPR015168	NMT1/THI5-like	3	3	2	0	1	3	1	1	1	2	1	1	1	2	1	23
LESS	IPR004721	Dihydroorotase homodimeric type	0	0	2	1	2	2	1	2	1	2	2	2	2	2	2	23
LESS	IPR018824	Conidiation-specific protein 6	0	0	0	2	4	4	3	2	2	4	2	0	0	0	0	23
LESS	IPR018349	Peptidase M24A, methionine aminopeptidase, subfamily 2, binding site	0	0	1	1	1	1	2	2	2	2	2	1	2	3	2	22
LESS	IPR002492	Transposase, Tc1-like	0	0	0	0	5	0	0	1	0	16	0	0	0	0	0	22
MORE	IPR006314	Dyp-type peroxidase	3	3	3	0	0	3	0	3	3	3	0	0	0	0	0	21
LESS	IPR013762	Integrase-like, catalytic core	0	0	0	2	0	0	0	0	0	2	5	1	2	7	2	21
LESS	IPR003431	Phytase	0	0	0	3	0	0	3	3	0	0	0	3	3	3	3	21
LESS	IPR022678	Myristoyl-CoA:protein N-myristoyltransferase, conserved site	0	0	1	1	1	2	1	1	2	2	2	2	2	2	2	21
MORE	IPR020590	Guanylate kinase, conserved site	3	3	1	1	1	1	2	1	1	1	1	1	1	2	1	21
MORE	IPR013737	Bacterial alpha-L-rhamnosidase N-terminal	3	4	1	1	0	0	5	3	3	1	0	0	0	0	0	21
MORE	IPR013935	TRAPP II complex, Trs120	3	3	1	1	2	1	2	1	1	1	1	1	1	1	1	21
MORE	IPR014185	Glutathione-dependent formaldehyde-activating enzyme	3	3	3	0	2	0	3	3	0	3	0	0	0	0	0	20
MORE	IPR004302	Chitin-binding, domain 3	3	3	1	3	2	1	1	3	2	0	0	0	0	0	1	20
MORE	IPR006813	Glycosyl transferase, family 17	3	3	0	2	2	2	0	2	0	0	0	0	0	4	2	20
MORE	IPR015942	Asp/Glu/hydantoin racemase	2	3	1	1	1	1	2	1	1	3	0	1	1	1	1	20
MORE	IPR005330	MHYT	2	3	0	2	3	0	1	3	2	2	2	0	0	0	0	20
LESS	IPR015131	Killer toxin, Kp4	0	0	4	0	1	0	0	10	0	0	0	0	1	2	2	20
LESS	IPR024712	Catalase, mono-functional, haem-containing, clade 2	0	0	0	2	2	2	1	2	2	2	1	1	1	3	1	20
MORE	IPR008160	Collagen triple helix repeat	4	1	4	2	1	0	1	2	3	0	0	1	1	0	0	20
LESS	IPR018943	Oligosaccaryltransferase	0	0	0	2	2	2	0	2	2	2	0	2	2	2	2	20
LESS	IPR011268	Purine nucleoside phosphorylase	0	0	0	0	0	0	0	0	3	3	3	3	1	3	3	19
LESS	IPR006629	LPS-induced tumor necrosis factor alpha factor	0	0	0	6	0	0	2	7	2	2	0	0	0	0	0	19
MORE	IPR013957	Domain of unknown function DUF1777	3	2	2	1	3	1	1	1	1	1	1	0	0	1	1	19
LESS	IPR007881	UNC-50	0	0	0	0	0	0	0	0	2	2	2	3	2	4	3	18
LESS	IPR000933	Glycoside hydrolase, family 29	0	0	3	12	0	0	0	3	0	0	0	0	0	0	0	18
LESS	IPR002167	Graves disease carrier protein	0	0	0	0	2	2	0	0	2	2	2	2	2	2	2	18
LESS	IPR022343	GCR1-cAMP receptor	0	0	7	5	0	0	0	6	0	0	0	0	0	0	0	18
MORE	IPR008963	Purple acid phosphatase-like, N-terminal	3	3	3	0	0	2	0	1	3	3	0	0	0	0	0	18
LESS	IPR005151	Interphotoreceptor retinol-binding	0	0	0	3	3	1	2	1	1	2	1	1	1	1	1	18
MORE	IPR015914	Purple acid phosphatase, N-terminal	3	3	3	0	0	2	0	1	3	3	0	0	0	0	0	18
LESS	IPR025810	ERGosterol biosynthesis methyltransferase (ERG6) family	0	0	1	3	1	1	2	2	1	1	2	1	1	1	1	18
LESS	IPR005552	Scramblase	0	0	0	0	0	0	0	0	3	0	3	3	3	3	3	18
MORE	IPR005996	Ribosomal protein L30, bacterial-type	2	2	0	1	1	1	2	1	1	1	1	1	1	1	1	17
MORE	IPR007303	TIP41-like protein	2	2	1	1	1	1	1	1	1	1	1	1	1	1	1	17
MORE	IPR025733	Iron/zinc purple acid phosphatase-like C-terminal domain	3	3	3	0	0	2	0	1	2	3	0	0	0	0	0	17
LESS	IPR008754	Peptidase M43, pregnancy-associated plasma-A	0	0	0	2	2	2	6	2	1	1	1	0	0	0	0	17
MORE	IPR012571	Mitochondrial distribution and morphology protein family 31/32, fungi	2	2	1	1	1	1	1	1	1	1	1	1	1	1	1	17
LESS	IPR003778	Allophanate hydrolase subunit 2	0	0	0	3	0	0	3	3	2	2	0	2	2	0	0	17
MORE	IPR019006	Domain of unknown function DUF2014	2	2	1	1	1	1	1	1	1	1	1	1	1	1	1	17
LESS	IPR016286	Glycoside hydrolase, family 29, bacteria/metazoa/fungi	0	0	2	10	0	0	0	5	0	0	0	0	0	0	0	17
LESS	IPR011502	Nucleoporin Nup85-like	0	0	0	0	0	1	1	1	2	2	2	2	2	2	2	17
MORE	IPR004526	Glutamyl-tRNA synthetase, class Ib, archaeal/eukaryotic cytosolic	2	2	1	1	1	1	1	1	1	1	1	1	1	1	1	17
MORE	IPR022157	Dynein associated protein	2	2	1	1	1	1	1	1	1	1	1	1	1	1	1	17
MORE	IPR007138	Antibiotic biosynthesis monooxygenase	3	3	0	1	1	1	1	1	1	1	1	1	1	1	0	17
MORE	IPR018192	Ribosomal protein S5, N-terminal, conserved site	2	2	1	1	1	1	1	1	1	1	1	1	1	1	1	17
LESS	IPR002115	Protein-tyrosine phosphatase, low molecular weight, mammalian	0	0	0	3	3	3	3	3	0	2	0	0	0	0	0	17
MORE	IPR019835	SWIB domain	2	2	1	1	1	2	1	1	1	1	1	0	1	1	1	17
LESS	IPR000997	Cholinesterase	0	0	0	0	0	2	2	2	2	0	0	2	2	2	3	17
MORE	IPR016170	Vanillyl-alcohol oxidase/Cytokinin dehydrogenase C-terminal domain	3	2	1	0	4	0	0	1	1	4	1	0	0	0	0	17
MORE	IPR013954	Polynucleotide kinase 3 phosphatase	2	2	1	1	1	1	1	1	1	1	1	1	1	1	1	17
LESS	IPR025702	Haem-containing dehydratase	0	0	0	0	0	0	4	4	2	0	0	2	2	2	0	16
LESS	IPR002655	Acyl-CoA oxidase, C-terminal	0	0	0	0	0	0	0	1	1	0	3	3	3	4	1	16
MORE	IPR015868	Glutaminase	4	4	0	0	0	0	4	4	0	0	0	0	0	0	0	16
LESS	IPR002030	Mitochondrial brown fat uncoupling protein	0	0	0	0	0	0	0	0	0	8	0	0	4	4	0	16
LESS	IPR007685	RelA/SpoT	0	0	0	6	2	0	0	6	2	0	0	0	0	0	0	16
MORE	IPR009486	Purine nucleoside permease	2	2	1	0	2	2	0	3	2	2	0	0	0	0	0	16
LESS	IPR006388	HAD-superfamily hydrolase, subfamily IA, variant 2	0	0	1	2	2	1	1	3	3	1	0	0	0	1	1	16
MORE	IPR008389	ATPase, V0 complex, subunit e1/e2	2	2	2	1	0	2	2	0	0	2	2	1	0	0	0	16
MORE	IPR006644	Dystroglycan-type cadherin-like	2	3	0	2	2	2	0	2	0	3	0	0	0	0	0	16
MORE	IPR019240	Protein of unknown function DUF2196	2	2	2	2	2	2	2	2	0	0	0	0	0	0	0	16
MORE	IPR021863	Protein of unknown function DUF3474	2	2	2	1	1	1	2	0	0	1	0	1	1	1	1	16
MORE	IPR005352	Erg28	2	2	0	1	1	1	1	1	1	1	1	1	1	1	1	16
LESS	IPR000802	Arsenite/antimonite efflux pump membrane protein, ArsB	0	0	2	2	2	0	0	1	2	0	2	2	1	0	2	16
MORE	IPR007483	Hamartin	2	2	2	2	2	2	2	2	0	0	0	0	0	0	0	16
LESS	IPR000116	High mobility group, HMG-I/HMG-Y	0	0	0	0	0	6	2	3	3	0	2	0	0	0	0	16
MORE	IPR017141	Peptidase M20, carboxypeptidase S	2	2	3	1	1	1	0	3	1	1	0	0	0	1	0	16
LESS	IPR000494	EGF receptor, L domain	0	0	0	0	0	4	0	0	2	1	3	2	0	2	1	15
LESS	IPR005825	Ribosomal protein L24/L26, conserved site	0	0	0	1	0	0	1	1	2	1	1	2	2	2	2	15
MORE	IPR018087	Glycoside hydrolase, family 5, conserved site	4	4	1	1	1	0	0	1	2	0	1	0	0	0	0	15
LESS	IPR015328	Domain of unknown function DUF1965	0	0	1	1	2	1	0	2	0	1	1	1	1	3	1	15
LESS	IPR011304	L-lactate dehydrogenase	0	0	0	3	4	3	3	1	1	0	0	0	0	0	0	15
LESS	IPR005128	Alpha-acetolactate decarboxylase	0	0	0	3	3	3	0	3	0	2	0	0	1	0	0	15
LESS	IPR025925	PPC89 centrosome localisation domain	0	0	0	0	1	2	2	2	1	1	1	1	1	2	1	15
LESS	IPR023346	Lysozyme-like domain	0	0	0	0	1	0	1	0	2	3	0	2	2	2	2	15
MORE	IPR013963	DASH complex subunit Dad2	2	2	1	1	1	1	1	1	0	1	1	0	2	1	0	15
LESS	IPR013534	Starch synthase, catalytic domain	0	0	0	1	2	2	0	0	3	2	1	1	1	1	1	15
MORE	IPR025213	Kinetochore Sim4 complex subunit Fta2	4	2	0	0	1	0	0	3	0	0	1	0	0	3	1	15
MORE	IPR007300	LrgB-like protein	2	2	2	2	1	2	2	2	0	0	0	0	0	0	0	15
MORE	IPR003154	S1/P1 nuclease	2	2	2	1	1	2	2	1	0	1	0	0	0	1	0	15
MORE	IPR005488	N-acetylmuramic acid 6-phosphate etherase MurQ	4	2	3	0	0	0	0	0	3	3	0	0	0	0	0	15
MORE	IPR006642	Zinc finger, Rad18-type putative	1	4	0	1	0	2	0	0	1	0	0	2	1	3	0	15
MORE	IPR004738	Phosphate permease	2	2	2	2	1	1	0	2	1	1	1	0	0	0	0	15
MORE	IPR023232	Glycoside hydrolase, family 2, active site	2	2	1	2	1	1	2	2	1	0	0	0	0	0	0	14
MORE	IPR003595	Protein-tyrosine phosphatase, catalytic	4	4	0	0	2	2	0	0	0	0	0	1	0	1	0	14
LESS	IPR016314	Cell division protein Cdc6/18	0	0	1	1	1	1	1	1	1	1	1	1	1	2	1	14
LESS	IPR006328	Haloacid dehalogenase, type II	0	0	1	2	2	1	1	2	2	1	0	0	0	1	1	14
LESS	IPR024983	CHAT domain	0	0	0	2	3	0	0	5	1	1	2	0	0	0	0	14
LESS	IPR002077	Voltage-dependent calcium channel, alpha-1 subunit	0	0	0	2	0	0	3	3	3	0	3	0	0	0	0	14
MORE	IPR005079	Peptidase C45, acyl-coenzyme A:6-aminopenicillanic acid acyl-transferase	1	3	0	0	0	0	0	1	1	2	1	1	1	1	2	14
LESS	IPR019626	Stress-induced protein, KGG, repeat	0	0	0	0	3	3	1	0	5	2	0	0	0	0	0	14
LESS	IPR018959	Domain of unknown function DUF1989	0	0	3	1	1	1	1	2	1	3	1	0	0	0	0	14
LESS	IPR016688	Mechanosensitive ion channel MscS-like, plants/fungi	0	0	0	1	2	1	1	0	2	2	1	2	2	0	0	14
LESS	IPR003833	Allophanate hydrolase subunit 1	0	0	0	2	0	0	2	2	2	2	0	2	2	0	0	14
LESS	IPR011045	Nitrous oxide reductase, N-terminal	0	0	0	4	2	2	2	1	1	0	2	0	0	0	0	14
LESS	IPR009959	Polyketide cyclase SnoaL-like domain	0	0	1	3	3	1	0	4	0	2	0	0	0	0	0	14
LESS	IPR013776	Alpha-amylase, thermostable	0	0	0	3	2	1	1	0	1	1	1	1	1	1	1	14
LESS	IPR019181	Anticodon-binding domain	0	0	0	0	0	0	0	0	2	2	2	2	2	2	2	14
LESS	IPR006349	2-phosphoglycolate phosphatase, eukaryotic	0	0	1	1	1	1	1	1	2	1	1	1	1	1	1	14
MORE	IPR005084	Carbohydrate binding module family 6	1	3	0	4	3	0	1	2	0	0	0	0	0	0	0	14
LESS	IPR027317	PGAP2-interacting protein	0	0	1	1	2	1	1	1	1	1	1	1	1	1	1	14
MORE	IPR022495	Kae1-associated kinase Bud32	2	2	1	1	1	2	1	1	1	1	1	0	0	0	0	14
LESS	IPR009880	Glyoxal oxidase, N-terminal	0	0	0	2	1	1	1	1	0	2	2	1	1	1	1	14
LESS	IPR012148	Tryptophan dimethylallyltransferase	0	0	0	1	1	0	0	0	6	2	1	0	0	2	1	14
LESS	IPR002502	N-acetylmuramoyl-L-alanine amidase domain	0	0	3	0	0	0	0	0	0	0	0	3	2	3	3	14
LESS	IPR024436	Domain of unknown function DUF3824	0	0	0	0	0	0	0	0	1	1	4	2	2	2	2	14
LESS	IPR027574	Thiaminase II	0	0	0	1	1	2	1	1	1	1	1	1	1	1	1	13
LESS	IPR024320	Lysylphosphatidylglycerol synthetase, domain of unknown function DUF2156	0	0	0	1	1	1	1	1	2	1	1	1	1	1	1	13
LESS	IPR003764	N-acetylglucosamine-6-phosphate deacetylase	0	0	0	2	0	0	2	1	4	1	2	0	0	0	1	13
LESS	IPR020163	Complex I subunit NDUFS6	0	0	1	1	1	1	1	1	1	1	1	1	1	1	1	13
LESS	IPR014314	Succinate dehydrogenase, cytochrome b556 subunit	0	0	1	1	0	0	1	0	1	2	1	1	1	2	2	13
LESS	IPR018230	BUD31/G10-related, conserved site	0	0	1	1	1	1	1	1	1	1	1	1	1	1	1	13
LESS	IPR011024	Gamma-crystallin-related	0	0	0	2	6	1	1	1	0	0	0	1	1	0	0	13
MORE	IPR007657	Glycosyltransferase AER61, uncharacterised	3	3	0	3	0	0	1	0	1	0	0	0	0	1	1	13
LESS	IPR017148	Vacuolar protein sorting-associated protein 13, fungi	0	0	1	1	1	1	1	1	1	1	1	1	1	1	1	13
MORE	IPR018554	Frequency clock protein	2	2	1	2	1	1	1	3	0	0	0	0	0	0	0	13
LESS	IPR014361	Succinate dehydrogenase, cytochrome b560 subunit	0	0	0	1	1	1	1	2	0	1	2	1	1	2	0	13
LESS	IPR007112	Expansin/pollen allergen, DPBB domain	0	0	2	1	0	0	0	2	4	4	0	0	0	0	0	13
MORE	IPR025533	Protein of unknown function DUF4419	1	3	1	1	4	0	1	2	0	0	0	0	0	0	0	13
MORE	IPR007251	Low affinity iron permease, Fet4	5	5	0	0	0	0	0	0	1	2	0	0	0	0	0	13
LESS	IPR018520	Di-trans-poly-cis-decaprenylcistransferase-like, conserved site	0	0	1	1	1	1	1	1	1	1	1	1	1	1	1	13
LESS	IPR005647	Meiotic nuclear division protein 1	0	0	0	0	0	0	0	0	2	2	2	1	2	2	2	13
LESS	IPR009413	Aegerolysin	0	0	0	0	0	1	0	1	3	0	2	1	2	2	1	13
LESS	IPR018750	Protein of unknown function DUF2306, membrane	0	0	0	2	1	0	0	3	0	0	1	2	2	1	1	13
LESS	IPR025765	2-methoxy-6-polyprenyl-1,4-benzoquinol methylase domain	0	0	1	1	1	1	1	1	1	1	1	1	1	1	1	13
LESS	IPR009463	Domain of unknown function DUF1087	0	0	0	0	0	0	0	0	13	0	0	0	0	0	0	13
LESS	IPR019515	Vacuolar protein sorting-associated protein 54	0	0	1	1	1	1	1	1	1	1	1	1	1	1	1	13
LESS	IPR018065	Ribosomal protein L34e, conserved site	0	0	1	1	1	1	1	1	1	1	1	1	1	1	1	13
MORE	IPR018040	Pectinesterase, active site	2	2	1	1	0	1	2	1	1	2	0	0	0	0	0	13
LESS	IPR014766	Carboxypeptidase, regulatory domain	0	0	1	1	1	1	3	3	3	0	0	0	0	0	0	13
LESS	IPR016563	Polyubiquitin-tagged protein recognition complex, Npl4 component	0	0	1	2	1	1	1	1	1	1	1	1	0	1	1	13
LESS	IPR004739	GMP synthase, N-terminal	0	0	1	1	0	1	1	0	1	1	2	1	1	1	1	12
LESS	IPR016813	NADH dehydrogenase [ubiquinone] (complex I), 21kDa subunit, fungi	0	0	0	1	1	1	1	1	1	1	1	1	1	1	1	12
LESS	IPR012385	Prephenate dehydrogenase, fungal	0	0	0	1	1	1	0	1	1	1	1	1	0	3	1	12
LESS	IPR027193	Nucleolar complex protein 4	0	0	1	1	0	1	1	1	1	1	1	1	1	1	1	12
LESS	IPR004119	Protein of unknown function DUF227	0	0	4	1	0	1	1	5	0	0	0	0	0	0	0	12
LESS	IPR003848	Domain of unknown function DUF218	0	0	1	1	1	2	2	2	2	1	0	0	0	0	0	12
LESS	IPR020178	Mediator complex, subunit Med8, fungi	0	0	0	1	1	1	1	1	1	1	1	1	1	1	1	12
LESS	IPR018499	Tetraspanin/Peripherin	0	0	0	1	1	0	1	1	0	1	1	0	0	5	1	12
LESS	IPR007858	Dpy-30 motif	0	0	0	1	1	1	1	1	1	1	1	1	1	1	1	12
LESS	IPR011498	Kelch repeat type 2	0	0	0	3	0	1	1	0	1	2	0	1	1	1	1	12
LESS	IPR015010	Rap1 Myb domain	0	0	1	1	1	2	1	0	1	1	1	1	0	1	1	12
LESS	IPR006995	ATPase, F0 complex, subunit J	0	0	1	1	1	1	0	1	1	1	1	1	1	1	1	12
MORE	IPR025444	Protein of unknown function DUF4188	2	2	0	0	0	1	0	1	1	1	0	1	1	1	1	12
LESS	IPR012173	U3 small nucleolar ribonucleoprotein complex, subunit Mpp10p	0	0	1	1	1	1	0	1	1	1	1	1	1	1	1	12
LESS	IPR017452	GPCR, rhodopsin-like, 7TM	0	0	2	2	2	0	1	2	1	2	0	0	0	0	0	12
MORE	IPR016007	Alpha-L-rhamnosidase	1	2	1	1	0	0	3	3	1	0	0	0	0	0	0	12
LESS	IPR022140	Kinesin protein 1B	0	0	0	1	1	1	1	1	1	1	1	1	1	1	1	12
LESS	IPR009215	TIM-barrel domain, IGPS-like	0	0	0	0	2	2	0	0	2	2	0	0	0	2	2	12
LESS	IPR026669	Arsenite methyltransferase	0	0	0	0	0	1	0	1	4	1	1	1	1	1	1	12
LESS	IPR006415	Magnesium-transporting P-type ATPase, subfamily IIIB	0	0	0	0	0	0	0	0	0	0	12	0	0	0	0	12
LESS	IPR023598	Cyclin C	0	0	0	1	0	1	1	1	1	1	1	1	0	3	1	12
LESS	IPR008322	Uncharacterised protein family UPF0261	0	0	0	0	2	2	0	0	2	2	0	0	0	2	2	12
LESS	IPR006740	Protein of unknown function DUF604	0	0	0	1	0	1	2	1	2	1	1	1	1	0	1	12
LESS	IPR021966	Splicing factor SF3a60 binding domain	0	0	0	1	1	1	1	1	1	1	1	1	1	1	1	12
LESS	IPR015141	Phospholipase A2, prokaryotic/fungal	0	0	0	2	2	2	2	1	0	0	1	0	0	1	1	12
LESS	IPR002051	Haem oxygenase	0	0	0	1	1	1	1	1	0	1	0	1	1	3	1	12
LESS	IPR009327	Protein of unknown function DUF985	0	0	1	0	1	1	0	3	1	1	0	0	0	2	2	12
LESS	IPR010776	Tat binding protein 1-interacting	0	0	0	0	0	0	0	0	2	0	2	2	2	2	2	12
MORE	IPR005338	Anhydro-N-acetylmuramic acid kinase	2	2	2	0	0	2	1	0	3	0	0	0	0	0	0	12
LESS	IPR025782	Catechol O-methyltransferase	0	0	0	1	1	1	1	1	2	1	1	1	1	0	1	12
LESS	IPR024957	Cep57 centrosome microtubule-binding domain	0	0	0	0	1	1	1	1	1	1	1	1	1	2	1	12
LESS	IPR005725	ATPase, V1 complex, subunit A	0	0	1	1	1	1	1	1	1	1	1	1	0	1	1	12
LESS	IPR027278	1-aminocyclopropane-1-carboxylate deaminase/D-cysteine desulfhydrase	0	0	0	1	2	1	1	2	2	1	1	0	0	1	0	12
LESS	IPR018838	Domain of unknown function DUF2439	0	0	0	1	1	1	1	1	1	1	1	1	1	1	1	12
LESS	IPR020456	Acylphosphatase	0	0	0	0	0	0	2	2	0	2	2	0	2	2	0	12
LESS	IPR016805	Uncharacterised conserved protein UCP022603	0	0	0	1	1	1	1	1	1	1	1	1	1	1	1	12
LESS	IPR013246	SAGA complex, Sgf11 subunit	0	0	0	0	0	0	0	0	1	1	1	1	1	6	1	12
MORE	IPR024884	N-acyl-phosphatidylethanolamine-hydrolysing phospholipase D	2	2	0	1	1	1	1	1	1	1	1	0	0	0	0	12
MORE	IPR003718	Peroxiredoxin, OsmC-like protein	2	2	0	0	4	0	2	2	0	0	0	0	0	0	0	12
LESS	IPR001705	Ribosomal protein L33	0	0	0	0	2	2	0	2	0	2	1	0	1	0	2	12
LESS	IPR006439	HAD-superfamily hydrolase, subfamily IA, variant 1	0	0	2	0	0	1	1	2	1	1	1	0	1	1	1	12
LESS	IPR001079	Galectin, carbohydrate recognition domain	0	0	3	0	0	0	0	0	0	0	0	2	2	2	3	12
MORE	IPR005955	Maleylacetoacetate isomerase	2	2	0	0	0	0	1	1	1	1	1	1	0	1	1	12
LESS	IPR017407	Serine/threonine-protein kinase Rio1	0	0	0	1	1	1	1	1	1	1	1	1	1	1	1	12
LESS	IPR001497	Methylated-DNA-[protein]-cysteine S-methyltransferase, active site	0	0	0	1	1	0	1	1	1	1	1	1	1	2	1	12
LESS	IPR011089	Domain of unknown function DUF1524	0	0	1	1	1	1	2	1	1	0	1	1	1	1	0	12
LESS	IPR019084	Stm1, N-terminal	0	0	0	1	1	1	1	1	1	1	1	1	1	1	1	12
LESS	IPR007701	Interferon-related developmental regulator, N-terminal	0	0	1	1	0	1	1	1	1	1	1	1	0	2	1	12
LESS	IPR027236	Prefoldin subunit 5	0	0	1	1	1	1	0	1	1	1	1	1	1	1	1	12
LESS	IPR019019	H-type lectin domain	0	0	1	0	0	0	2	8	0	0	1	0	0	0	0	12
LESS	IPR004572	Protoporphyrinogen oxidase	0	0	0	1	1	0	1	1	1	1	1	1	1	1	1	11
LESS	IPR001929	Germin	0	0	0	0	3	0	5	3	0	0	0	0	0	0	0	11
LESS	IPR027377	Zinc-binding domain	0	0	1	2	2	0	0	2	0	1	1	0	0	1	1	11
MORE	IPR013996	PX-associated, sorting nexin 13	3	3	0	0	0	2	1	0	0	0	0	0	0	2	0	11
LESS	IPR013751	3-Oxoacyl-[acyl-carrier-protein (ACP)] synthase III	0	0	0	2	0	1	1	1	1	0	1	1	1	1	1	11
LESS	IPR016431	Pyruvate-formate lyase-activating enzyme, predicted	0	0	1	1	0	0	1	1	1	1	1	1	1	1	1	11
LESS	IPR009939	Fungal chitosanase	0	0	0	1	1	1	1	1	4	1	1	0	0	0	0	11
LESS	IPR018620	Ubiquitin 3 binding protein But2, C-terminal	0	0	1	1	0	0	1	0	1	2	1	1	1	1	1	11
LESS	IPR003131	Potassium channel tetramerisation-type BTB domain	0	0	0	2	1	0	1	1	0	0	4	0	0	1	1	11
LESS	IPR012942	Sensitivity To Red Light Reduced-like, SRR1	0	0	0	0	0	0	1	2	1	1	1	1	1	2	1	11
LESS	IPR025260	Domain of unknown function DUF4208	0	0	0	0	1	0	0	1	1	1	1	1	1	3	1	11
LESS	IPR018167	S-adenosylmethionine decarboxylase subgroup	0	0	0	1	1	1	1	1	1	1	1	1	1	0	1	11
LESS	IPR004399	Phosphomethylpyrimidine kinase type-2	0	0	0	1	1	0	1	1	1	1	1	1	1	1	1	11
LESS	IPR027312	Sda1	0	0	1	1	1	1	0	1	1	0	1	1	1	1	1	11
LESS	IPR004352	TM1410 hypothetical-related protein	0	0	0	1	1	1	4	2	1	1	0	0	0	0	0	11
LESS	IPR011329	Killer toxin, Kp4/SMK-like, core	0	0	2	0	1	0	0	5	0	0	0	0	1	1	1	11
LESS	IPR006996	Dynamitin subunit 2	0	0	1	1	1	0	1	1	1	1	1	1	1	0	1	11
LESS	IPR020848	AP endonuclease, family 1, conserved site	0	0	1	1	1	1	1	1	1	1	1	1	1	0	0	11
LESS	IPR018114	Peptidase S1, trypsin family, active site	0	0	0	1	0	1	3	2	0	0	1	1	1	1	0	11
MORE	IPR000420	Yeast PIR protein repeat	3	3	1	2	0	1	1	0	0	0	0	0	0	0	0	11
LESS	IPR022878	V-type ATP synthase catalytic subunit A/alpha	0	0	1	1	1	1	0	1	1	1	1	1	0	1	1	11
LESS	IPR025715	Friend of PRMT1 duplication	0	0	0	1	1	0	0	0	2	2	1	0	1	2	1	11
LESS	IPR016906	GINS complex, subunit Psf2, subgroup	0	0	0	1	0	1	1	1	1	1	1	1	1	1	1	11
LESS	IPR017968	Acylphosphatase, conserved site	0	0	0	0	0	0	0	1	0	2	2	1	2	2	1	11
LESS	IPR020864	Membrane attack complex component/perforin (MACPF) domain	0	0	0	0	1	0	0	8	0	2	0	0	0	0	0	11
MORE	IPR000637	HMG-I/HMG-Y, DNA-binding, conserved site	1	2	0	1	0	3	0	1	0	0	0	1	0	1	1	11
LESS	IPR012674	Calycin	0	0	1	1	2	0	2	1	1	1	0	1	0	1	0	11
LESS	IPR026730	Mitochondrial inner membrane protease subunit 1	0	0	0	1	0	1	1	1	1	1	1	1	1	1	1	11
LESS	IPR017231	Small GTPase superfamily, Tem1	0	0	0	1	1	1	0	1	1	1	1	1	1	1	1	11
LESS	IPR017210	Uncharacterised conserved protein UCP037464, actin patch protein 1	0	0	0	1	1	0	1	1	1	1	1	1	1	1	1	11
LESS	IPR017264	Ribosomal protein MRP10, mitochondrial	0	0	1	1	1	1	1	1	1	1	1	0	0	1	1	11
LESS	IPR019459	GRIP-related Arf-binding domain	0	0	0	1	1	1	1	1	1	1	1	1	0	1	1	11
LESS	IPR025255	Protein of unknown function DUF4202	0	0	0	0	1	1	1	1	1	1	1	1	1	1	1	11
LESS	IPR010033	HAD-superfamily phosphatase, subfamily IIIC	0	0	1	1	0	1	1	1	1	1	1	1	0	1	1	11
LESS	IPR025669	AAA domain	0	0	1	1	1	1	0	1	1	1	1	1	0	1	1	11
LESS	IPR006262	Cytidine deaminase, homotetrameric	0	0	1	1	1	1	1	1	1	1	1	1	1	0	0	11
LESS	IPR024553	Domain of unknown function DUF2828	0	0	3	1	1	0	0	1	0	0	1	1	1	1	1	11
LESS	IPR023796	Serpin domain	0	0	0	0	0	0	0	0	0	0	0	4	3	4	0	11
LESS	IPR024526	Protein of unknown function DUF3807	0	0	0	1	1	1	1	1	1	1	0	1	1	1	1	11
LESS	IPR023612	Peptidase M4	0	0	0	0	0	3	0	7	0	0	0	0	0	0	0	10
LESS	IPR020241	Ribonuclease P/MRP, subunit POP7	0	0	0	0	1	0	1	1	1	1	1	1	1	1	1	10
MORE	IPR026939	Zinc finger protein 706	1	2	1	2	1	1	0	1	1	0	0	0	0	0	0	10
LESS	IPR025386	Domain of unknown function DUF4098	0	0	2	0	0	0	0	2	2	1	0	0	0	2	1	10
LESS	IPR010760	DNA repair protein, Swi5	0	0	1	1	0	1	0	0	1	1	1	1	1	1	1	10
LESS	IPR002915	DeoC/FbaB/ lacD aldolase	0	0	0	0	0	1	0	0	2	1	1	1	1	2	1	10
MORE	IPR004042	Intein DOD homing endonuclease	2	2	0	0	2	0	0	0	1	0	0	0	1	1	1	10
MORE	IPR020070	Ribosomal protein L9, N-terminal	2	2	2	0	2	2	0	0	0	0	0	0	0	0	0	10
LESS	IPR017132	U6 snRNA-associated Sm-like protein LSm7	0	0	0	1	1	1	1	1	1	1	1	1	0	1	0	10
LESS	IPR012506	YhhN-like	0	0	0	0	1	1	0	0	0	0	1	1	2	3	1	10
LESS	IPR001288	Translation initiation factor 3	0	0	0	0	1	1	0	1	2	1	1	1	0	1	1	10
MORE	IPR027461	LD-carboxypeptidase A, C-terminal domain	2	2	4	0	0	0	0	2	0	0	0	0	0	0	0	10
MORE	IPR016034	Phosphatidylinositol-4-phosphate 5-kinase, core, subgroup	2	2	1	1	0	2	0	0	0	0	0	0	0	2	0	10
LESS	IPR013515	Phytochrome, central region	0	0	0	1	2	2	1	1	2	1	0	0	0	0	0	10
LESS	IPR019623	Chaperone, endoplasmic reticulum protein-folding, fungi	0	0	0	0	0	0	0	0	0	2	2	1	2	2	1	10
LESS	IPR023011	ATPase, F0 complex, subunit A, active site	0	0	0	0	1	1	2	0	1	1	0	1	1	1	1	10
MORE	IPR023045	Molybdenum cofactor biosynthesis C	1	2	1	0	1	0	1	1	1	1	1	0	0	0	0	10
LESS	IPR023586	Isoleucine-tRNA ligase, type 2	0	0	0	1	1	1	0	0	1	1	1	1	1	1	1	10
LESS	IPR016690	tRNA-splicing endonuclease, SEN34 subunit	0	0	0	0	1	1	0	1	1	1	1	1	1	1	1	10
LESS	IPR013700	Aflatoxin regulatory protein	0	0	2	1	1	0	0	0	1	4	1	0	0	0	0	10
LESS	IPR002172	Low-density lipoprotein (LDL) receptor class A repeat	0	0	0	1	1	0	0	0	0	1	1	2	1	1	2	10
LESS	IPR016132	Phytochrome chromophore attachment domain	0	0	0	1	2	2	1	1	2	1	0	0	0	0	0	10
LESS	IPR022955	GMP synthase	0	0	1	1	0	1	1	0	1	1	1	1	1	1	0	10
LESS	IPR005595	Translocon-associated protein (TRAP), alpha subunit	0	0	0	1	1	1	1	1	1	0	1	1	1	0	1	10
LESS	IPR011038	Calycin-like	0	0	1	1	1	0	2	3	0	1	0	0	0	1	0	10
LESS	IPR010686	Protein of unknown function DUF1264	0	0	0	1	1	1	1	1	1	1	1	0	1	1	0	10
LESS	IPR022658	XPA, conserved site	0	0	1	1	1	1	0	1	1	0	1	0	0	2	1	10
LESS	IPR013323	SIAH-type domain	0	0	1	0	0	0	2	1	1	1	1	0	1	1	1	10
LESS	IPR018866	Zinc-finger domain of monoamine-oxidase A repressor R1	0	0	0	1	1	1	1	0	0	1	1	1	1	1	1	10
LESS	IPR003830	(2R)-phospho-3-sulpholactate synthase, ComA	0	0	0	0	0	0	2	0	2	2	2	0	0	2	0	10
LESS	IPR004036	Endonuclease III, conserved site-2	0	0	0	0	0	1	1	1	1	1	1	1	1	1	1	10
MORE	IPR006311	Twin-arginine translocation pathway, signal sequence	3	2	0	1	0	1	1	0	0	0	0	1	1	0	0	10
LESS	IPR015359	Phospholipase C, phosphoinositol-specific, EF-hand-like	0	0	0	1	0	1	0	1	0	1	1	1	1	1	1	9
MORE	IPR010488	Zeta toxin domain	2	2	1	1	1	1	1	0	0	0	0	0	0	0	0	9
LESS	IPR023196	Phosducin N-terminal domain	0	0	1	1	0	0	0	0	1	0	1	1	1	2	1	9
LESS	IPR007292	Nuclear fusion protein, KAR5	0	0	0	1	0	1	1	0	1	0	0	1	1	2	1	9
LESS	IPR019801	Glycoside hydrolase, family 35, conserved site	0	0	1	0	1	1	2	1	2	1	0	0	0	0	0	9
LESS	IPR025852	SM domain found in ataxin-2	0	0	0	1	0	1	0	0	1	1	1	1	1	1	1	9
LESS	IPR018717	Domain of unknown function DUF2241	0	0	0	0	0	0	1	1	1	1	0	1	1	2	1	9
MORE	IPR006970	PT repeat	1	2	0	0	0	0	0	0	0	0	1	3	2	0	0	9
LESS	IPR018871	GLEYA adhesin domain	0	0	0	1	0	0	4	3	0	1	0	0	0	0	0	9
MORE	IPR017890	Transcription elongation factor S-IIM	2	2	1	0	0	0	0	0	0	0	0	0	0	3	1	9
LESS	IPR007224	Transcription initiation factor Rrn11	0	0	0	1	0	0	0	1	1	1	1	1	1	1	1	9
LESS	IPR000907	Lipoxygenase	0	0	2	1	2	1	0	1	2	0	0	0	0	0	0	9
MORE	IPR003507	Muramoyl-tetrapeptide carboxypeptidase	2	1	4	0	0	0	0	2	0	0	0	0	0	0	0	9
LESS	IPR012777	Leukotriene A4 hydrolase	0	0	0	0	1	1	1	1	1	1	1	1	1	0	0	9
LESS	IPR014368	Cytochrome c oxidase, subunit VIIa, fungal	0	0	0	1	1	1	1	1	1	1	1	0	0	0	1	9
LESS	IPR014307	Xanthine dehydrogenase, small subunit	0	0	1	1	0	1	0	1	1	1	0	0	0	1	2	9
LESS	IPR001423	Lysophospholipase patatin, conserved site	0	0	0	1	0	1	0	0	1	1	1	1	1	1	1	9
LESS	IPR008816	Glycine zipper 2TM domain	0	0	1	1	1	0	1	2	2	0	1	0	0	0	0	9
LESS	IPR005018	DOMON domain	0	0	0	3	2	2	1	0	0	1	0	0	0	0	0	9
LESS	IPR017065	HIRA-interacting protein 5	0	0	0	1	1	0	1	1	0	1	0	1	1	1	1	9
LESS	IPR012621	Mitochondrial import receptor subunit TOM7	0	0	0	1	1	2	0	1	1	1	1	0	0	0	1	9
LESS	IPR018807	Domain of unknown function DUF2403, glycine-rich	0	0	0	0	0	3	1	1	0	0	1	1	1	1	0	9
LESS	IPR007724	Poly(ADP-ribose) glycohydrolase	0	0	0	0	2	0	0	2	0	0	2	0	0	3	0	9
LESS	IPR022365	Clathrin, heavy chain, propeller repeat	0	0	1	1	1	1	1	1	1	2	0	0	0	0	0	9
LESS	IPR015034	Protein of unknown function DUF1917	0	0	1	0	1	2	1	1	1	0	0	0	0	1	1	9
LESS	IPR019814	Translation initiation factor 3, N-terminal	0	0	0	0	0	0	0	0	3	3	0	1	1	0	1	9
LESS	IPR025633	Protein of unknown function DUF4291	0	0	0	0	1	1	1	0	1	0	1	1	1	1	1	9
LESS	IPR005965	1-aminocyclopropane-1-carboxylate deaminase	0	0	1	1	1	1	1	1	1	1	1	0	0	0	0	9
LESS	IPR006676	tRNA-splicing endonuclease	0	0	0	0	0	0	0	0	2	1	1	1	1	2	1	9
LESS	IPR014189	Quinone oxidoreductase PIG3	0	0	1	1	0	1	1	1	1	1	0	0	0	1	1	9
LESS	IPR002471	Peptidase S9, serine active site	0	0	0	0	1	1	0	0	0	0	1	2	2	1	1	9
LESS	IPR013182	Domain of unknown function DUF1720	0	0	0	0	0	2	1	1	3	1	0	0	0	0	1	9
LESS	IPR002830	UbiD decarboxylyase family	0	0	5	0	0	0	0	4	0	0	0	0	0	0	0	9
LESS	IPR015289	Alpha-L-arabinofuranosidase B, catalytic	0	0	0	1	0	1	1	1	1	4	0	0	0	0	0	9
LESS	IPR018805	Protein of unknown function DUF2401, secretory	0	0	0	0	0	3	1	1	0	0	1	1	1	1	0	9
LESS	IPR017174	Transcription factor IIIB, Bdp1 subunit, fungi	0	0	0	0	0	0	0	1	2	1	1	1	1	1	1	9
LESS	IPR002744	Domain of unknown function DUF59	0	0	0	1	0	1	0	1	1	1	1	1	1	0	1	9
LESS	IPR003659	Plexin/semaphorin/integrin	0	0	0	1	1	0	2	0	1	0	0	1	1	1	1	9
LESS	IPR010357	Protein of unknown function DUF953, thioredoxin-like	0	0	2	2	0	0	0	3	0	2	0	0	0	0	0	9
LESS	IPR023406	DNA topoisomerase, type IA, active site	0	0	0	1	0	0	0	0	1	1	1	1	1	2	1	9
LESS	IPR019901	Ergot alkaloid biosynthesis protein	0	0	0	0	1	1	1	0	2	0	0	1	1	2	0	9
LESS	IPR008142	Alanine dehydrogenase/pyridine nucleotide transhydrogenase, conserved site-1	0	0	0	1	1	1	1	1	1	1	0	0	0	1	1	9
MORE	IPR020592	Ribosomal protein S16, conserved site	1	1	1	1	1	1	1	1	0	0	0	0	0	0	0	8
LESS	IPR014622	Uncharacterised conserved protein UCP036794, erythromycin esterase-type	0	0	0	0	1	1	0	1	1	1	1	0	0	1	1	8
MORE	IPR003156	Phosphoesterase, DHHA1	1	1	0	1	0	0	0	0	0	1	0	1	1	1	1	8
LESS	IPR003011	Cell cycle checkpoint protein, Rad1	0	0	2	0	0	0	3	3	0	0	0	0	0	0	0	8
LESS	IPR024468	Sec16, N-terminal	0	0	0	0	0	0	0	1	1	1	1	1	1	1	1	8
MORE	IPR020593	Gamma-glutamyl phosphate reductase GPR, conserved site	1	1	1	1	1	1	1	1	0	0	0	0	0	0	0	8
LESS	IPR017825	Lycopene cyclase domain	0	0	0	0	2	2	2	2	0	0	0	0	0	0	0	8
MORE	IPR018507	Cytochrome c oxidase, subunit VIa, conserved site	1	1	0	1	0	0	0	0	0	1	1	1	1	1	0	8
MORE	IPR022159	Tuftelin interacting protein N-terminal	1	1	1	1	1	1	1	1	0	0	0	0	0	0	0	8
MORE	IPR014063	Arsenate resistance ArsH	1	1	0	1	0	0	0	1	3	1	0	0	0	0	0	8
LESS	IPR017359	Uncharacterised conserved protein UCP038021, RWD	0	0	0	2	0	0	2	2	2	0	0	0	0	0	0	8
MORE	IPR013993	Zinc finger, N-recognin, metazoa	1	1	1	1	1	0	1	0	1	0	0	0	0	1	0	8
LESS	IPR002792	TRAM domain	0	0	0	1	1	1	0	1	1	0	1	1	1	0	0	8
MORE	IPR023943	Enolase-phosphatase E1	1	1	1	1	1	1	1	1	0	0	0	0	0	0	0	8
LESS	IPR010354	Oleate hydratase	0	0	3	0	0	0	0	2	2	1	0	0	0	0	0	8
LESS	IPR008906	HAT dimerisation	0	0	0	0	0	0	0	0	2	6	0	0	0	0	0	8
LESS	IPR007815	Erythromycin esterase	0	0	0	0	1	1	0	1	1	1	1	0	0	1	1	8
LESS	IPR017804	Methyltransferase EgtD-like	0	0	0	0	2	1	1	1	2	0	0	0	0	0	1	8
MORE	IPR019135	Polycomb protein, VEFS-Box	1	1	1	1	1	1	1	1	0	0	0	0	0	0	0	8
MORE	IPR023226	Glycoside hydrolase, family 49, N-terminal domain	2	2	0	0	0	0	2	0	0	2	0	0	0	0	0	8
MORE	IPR025290	Domain of unknown function DUF4151	1	1	1	0	1	1	1	0	1	1	0	0	0	0	0	8
MORE	IPR025969	Abscisic acid G-protein coupled receptor-like domain	1	1	1	1	1	1	1	1	0	0	0	0	0	0	0	8
LESS	IPR016651	Leucine carboxyl methyltransferase, LCTM1 1	0	0	0	1	1	1	0	1	1	1	1	0	1	0	0	8
LESS	IPR008851	Transcription initiation factor IIF, alpha subunit	0	0	0	0	0	0	1	0	1	1	1	1	1	1	1	8
LESS	IPR000064	Endopeptidase, NLPC/P60 domain	0	0	0	0	0	0	0	0	3	0	0	1	0	2	2	8
MORE	IPR011778	Hydantoinase/dihydropyrimidinase	2	3	1	0	0	0	0	0	0	2	0	0	0	0	0	8
MORE	IPR022742	Alpha/beta hydrolase, N-terminal	1	1	0	1	1	1	0	1	0	1	0	0	0	1	0	8
LESS	IPR009725	Predicted 3-demethylubiquinone-9 3-methyltransferase	0	0	0	0	0	0	1	1	1	0	1	1	1	1	1	8
LESS	IPR003610	Carbohydrate-binding module family 5/12	0	0	0	0	0	0	0	0	0	0	0	0	0	4	4	8
MORE	IPR024989	Major facilitator superfamily associated domain	1	1	1	1	1	1	1	1	0	0	0	0	0	0	0	8
LESS	IPR019931	LPXTG cell wall anchor domain	0	0	0	0	2	2	1	3	0	0	0	0	0	0	0	8
LESS	IPR000816	Peptidase C15, pyroglutamyl peptidase I	0	0	0	1	1	0	0	0	1	0	1	1	1	1	1	8
MORE	IPR022535	Golgi pH regulator, conserved domain	1	1	1	1	1	1	1	1	0	0	0	0	0	0	0	8
MORE	IPR023149	Trans-aconitate 2-methyltransferase, C-terminal	1	1	2	1	1	0	0	1	0	1	0	0	0	0	0	8
LESS	IPR024687	Transcription protein MMS19, N-terminal domain	0	0	0	0	0	0	0	0	1	1	2	1	1	1	1	8
LESS	IPR018509	Dehydroquinase, class II, conserved site	0	0	0	1	1	1	1	1	2	1	0	0	0	0	0	8
MORE	IPR013241	RNase P, subunit Pop3	1	1	1	1	1	1	1	1	0	0	0	0	0	0	0	8
LESS	IPR004298	Nicotianamine synthase	0	0	0	2	2	2	0	0	0	2	0	0	0	0	0	8
LESS	IPR000805	Glycoside hydrolase, family 26	0	0	0	0	4	0	4	0	0	0	0	0	0	0	0	8
MORE	IPR013523	Histone acetyltransferase HAT1, C-terminal	1	1	1	1	1	1	1	1	0	0	0	0	0	0	0	8
LESS	IPR020596	Ribosomal RNA adenine methylase transferase, conserved site	0	0	0	1	0	1	1	1	1	0	1	0	0	1	1	8
LESS	IPR011395	Glycoside hydrolase, family 67, alpha glucuronidase	0	0	0	1	1	1	1	1	1	2	0	0	0	0	0	8
LESS	IPR011339	ISC system FeS cluster assembly, IscU scaffold	0	0	1	0	1	1	1	1	0	0	1	1	0	1	0	8
LESS	IPR007250	Heat shock protein 9/12	0	0	0	0	0	0	0	0	2	1	1	1	1	1	1	8
LESS	IPR022210	Transcription activator, osmotic-stress induced	0	0	0	1	0	0	2	1	0	1	3	0	0	0	0	8
LESS	IPR002557	Chitin binding domain	0	0	0	0	0	0	0	3	5	0	0	0	0	0	0	8
MORE	IPR019369	DNA methylase, N-6 adenine-specific, eukaryotic	1	1	1	1	1	1	1	1	0	0	0	0	0	0	0	8
LESS	IPR008136	CinA, C-terminal	0	0	0	0	3	0	0	0	2	3	0	0	0	0	0	8
MORE	IPR015672	GPCR 89-related	1	1	1	1	1	1	1	1	0	0	0	0	0	0	0	8
LESS	IPR018262	Ribosomal protein L27e, conserved site	0	0	0	0	0	1	0	0	1	1	1	1	1	1	1	8
LESS	IPR007014	FUN14	0	0	0	0	0	1	0	0	1	1	1	1	1	1	1	8
LESS	IPR024991	Anaphase-promoting complex subunit 11	0	0	0	1	1	1	1	0	1	1	1	1	0	0	0	8
LESS	IPR015904	Sulphide quinone-reductase	0	0	1	1	1	1	1	1	1	1	0	0	0	0	0	8
LESS	IPR008757	Peptidase M6-like, domain	0	0	0	1	0	0	2	1	0	0	1	1	1	1	0	8
LESS	IPR024977	Anaphase-promoting complex subunit 4, WD40 domain	0	0	0	0	0	0	0	0	1	1	1	2	1	1	1	8
LESS	IPR011829	Tartrate dehydrogenase	0	0	1	1	0	0	1	2	2	1	0	0	0	0	0	8
LESS	IPR005069	Nucleotide-diphospho-sugar transferase	0	0	0	0	1	1	1	4	0	1	0	0	0	0	0	8
LESS	IPR019587	Polyketide cyclase/dehydrase	0	0	0	2	2	1	1	1	1	0	0	0	0	0	0	8
MORE	IPR011786	Sulphite reductase (NADPH) hemoprotein, beta subunit	1	2	0	2	2	1	0	0	0	0	0	0	0	0	0	8
MORE	IPR013902	Meiotically up-regulated protein	1	1	1	1	1	1	1	1	0	0	0	0	0	0	0	8
MORE	IPR010376	Domain of unknown function, DUF971	1	1	0	1	0	0	0	1	0	0	1	0	0	1	1	7
LESS	IPR008441	Capsular polysaccharide synthesis	0	0	0	0	0	0	0	1	1	3	1	0	0	1	0	7
MORE	IPR017974	Claudin, conserved site	1	1	0	1	1	0	1	1	0	0	0	0	0	1	0	7
LESS	IPR027420	DNA polymerase beta, N-terminal domain	0	0	1	0	0	1	0	1	1	1	0	0	1	0	1	7
LESS	IPR021641	Protein of unknown function DUF3245	0	0	0	0	0	0	0	0	1	1	1	1	1	1	1	7
MORE	IPR017081	Ribosomal protein S24, mitochondrial	1	1	1	1	1	1	0	1	0	0	0	0	0	0	0	7
LESS	IPR025598	Domain of unknown function DUF4341	0	0	0	0	0	0	0	0	1	1	1	1	0	2	1	7
MORE	IPR007869	Homing endonuclease PI-Sce	1	1	0	0	0	0	0	0	1	0	0	1	1	1	1	7
LESS	IPR016264	DNA-directed RNA polymerase III, subunit Rpc31, fungi	0	0	0	0	0	0	1	1	1	0	1	1	0	1	1	7
LESS	IPR005194	Glycoside hydrolase, family 65, C-terminal	0	0	0	0	0	0	0	0	1	1	1	1	1	1	1	7
MORE	IPR026868	LYR motif-containing protein 2	1	1	1	1	1	0	0	1	0	0	0	1	0	0	0	7
MORE	IPR006142	Intein	0	3	0	0	4	0	0	0	0	0	0	0	0	0	0	7
LESS	IPR020301	Uncharacterised protein family YNL211C	0	0	0	0	1	0	0	0	0	0	1	2	2	0	1	7
LESS	IPR008089	Nucleotide sugar epimerase	0	0	3	0	0	0	0	4	0	0	0	0	0	0	0	7
MORE	IPR012748	Nitrite reductase [NAD(P)H] large subunit, NirD	1	1	1	0	1	0	0	1	1	1	0	0	0	0	0	7
LESS	IPR024242	Non-classical export protein 1	0	0	0	1	0	1	1	0	0	1	1	0	1	1	0	7
MORE	IPR018852	Protein of unknown function DUF2456	1	1	1	1	1	0	1	1	0	0	0	0	0	0	0	7
LESS	IPR013914	Rad9-like Rad53-binding domain, fungi	0	0	0	0	0	0	0	0	1	1	1	1	1	1	1	7
MORE	IPR026489	CXC domain	1	1	1	1	1	1	1	0	0	0	0	0	0	0	0	7
LESS	IPR002059	Cold-shock protein, DNA-binding	0	0	3	0	0	0	0	4	0	0	0	0	0	0	0	7
LESS	IPR002661	Ribosome recycling factor	0	0	0	0	0	0	0	0	1	1	1	1	1	1	1	7
LESS	IPR005793	Formyl transferase, C-terminal	0	0	0	0	0	0	2	5	0	0	0	0	0	0	0	7
LESS	IPR002053	Glycoside hydrolase, family 25	0	0	0	0	0	1	0	0	3	1	0	0	1	1	0	7
MORE	IPR018263	Ribosomal protein L32e, conserved site	1	1	1	1	1	1	0	1	0	0	0	0	0	0	0	7
MORE	IPR006607	Protein of unknown function DM15	2	2	1	0	0	2	0	0	0	0	0	0	0	0	0	7
LESS	IPR012795	Lysidine-tRNA(Ile) synthetase, N-terminal	0	0	0	0	0	0	0	1	0	1	1	1	1	1	1	7
LESS	IPR008794	Proline racemase	0	0	0	0	0	0	0	3	1	3	0	0	0	0	0	7
LESS	IPR027372	Phytase-like domain	0	0	0	1	2	0	0	0	1	0	1	0	0	1	1	7
LESS	IPR019603	Mitochondrial outer membrane translocase complex, subunit Tom5	0	0	0	1	0	1	1	1	1	0	0	1	1	0	0	7
LESS	IPR025836	Zinc knuckle CX2CX4HX4C	0	0	0	0	0	0	0	2	0	1	4	0	0	0	0	7
LESS	IPR008000	Rhamnose mutarotase	0	0	0	1	1	1	1	1	1	1	0	0	0	0	0	7
LESS	IPR006759	Glycosyl transferase, family 54	0	0	0	0	1	0	1	3	0	2	0	0	0	0	0	7
LESS	IPR005592	Mono-/di-acylglycerol lipase, N-terminal	0	0	0	3	0	0	1	0	1	2	0	0	0	0	0	7
LESS	IPR018229	Rhodopsin, retinal binding site	0	0	0	0	2	2	1	2	0	0	0	0	0	0	0	7
LESS	IPR011096	FTP domain	0	0	0	1	0	0	2	1	1	0	2	0	0	0	0	7
LESS	IPR018289	MULE transposase domain	0	0	0	0	0	0	6	0	0	1	0	0	0	0	0	7
LESS	IPR018104	Translation initiation factor 1A (eIF-1A), conserved site	0	0	0	0	0	0	0	0	1	1	1	1	1	1	1	7
LESS	IPR026821	Pre-mRNA-splicing factor spp2, Aspergillus-type	0	0	0	0	0	0	0	0	1	1	1	1	1	1	1	7
LESS	IPR027310	Profilin conserved site	0	0	1	1	1	2	0	1	0	0	1	0	0	0	0	7
LESS	IPR018521	DNA topoisomerase I, active site	0	0	0	0	0	0	0	0	1	1	1	1	1	1	1	7
LESS	IPR000959	POLO box duplicated domain	0	0	0	3	1	1	0	1	1	0	0	0	0	0	0	7
LESS	IPR018527	Rubredoxin, iron-binding site	0	0	0	0	0	0	1	0	1	0	0	1	1	2	1	7
LESS	IPR007011	Seed maturation protein	0	0	0	0	0	1	0	2	2	2	0	0	0	0	0	7
LESS	IPR024002	Formate/nitrite transporter, conserved site	0	0	0	0	1	1	0	3	1	1	0	0	0	0	0	7
LESS	IPR014732	Orotidine 5'-phosphate decarboxylase	0	0	0	0	0	0	0	0	1	1	1	1	1	1	1	7
LESS	IPR020605	Octanoyltransferase, conserved site	0	0	0	0	0	0	0	0	1	1	1	1	1	1	1	7
MORE	IPR027003	Phosphatidylinositol 4-kinase	1	1	1	1	1	1	1	0	0	0	0	0	0	0	0	7
MORE	IPR008509	Protein of unknown function DUF791	1	1	0	1	1	0	2	0	0	0	1	0	0	0	0	7
MORE	IPR023046	Molybdenum cofactor biosynthesis C, bacterial-type	1	1	1	0	1	1	1	1	0	0	0	0	0	0	0	7
LESS	IPR016053	Haem oxygenase-like	0	0	0	1	1	0	1	1	0	1	0	1	1	0	0	7
LESS	IPR012938	Glucose/Sorbosone dehydrogenase	0	0	1	2	2	0	1	0	0	0	1	0	0	0	0	7
MORE	IPR021601	Phosphatidylinositol 4-kinase, Pik1, fungi	1	1	1	1	1	1	1	0	0	0	0	0	0	0	0	7
LESS	IPR009770	Domain of unknown function DUF1338	0	0	1	1	1	0	0	1	1	2	0	0	0	0	0	7
LESS	IPR006969	Stigma-specific protein Stig1	0	0	0	0	0	0	4	0	2	0	1	0	0	0	0	7
MORE	IPR002731	ATPase, BadF/BadG/BcrA/BcrD type	2	2	1	0	0	0	0	0	1	1	0	0	0	0	0	7
LESS	IPR016278	Dual specificity protein phosphatase 12	0	0	0	1	1	0	0	0	1	0	1	1	0	1	1	7
LESS	IPR003043	Uroporphiryn-III C-methyltransferase, conserved site	0	0	0	0	0	0	0	0	1	1	1	1	1	1	1	7
LESS	IPR005629	Beta-glucan synthesis-associated, SKN1	0	0	0	0	0	0	0	0	1	1	1	1	1	1	1	7
MORE	IPR011388	Sphingolipid delta4-desaturase	1	1	0	1	1	1	1	1	0	0	0	0	0	0	0	7
LESS	IPR013530	Protein-arginine deiminase, C-terminal	0	0	0	0	0	0	2	2	0	0	0	0	1	1	1	7
LESS	IPR021661	Rap1 - C-terminal	0	0	0	0	0	0	0	0	1	1	1	1	1	1	1	7
LESS	IPR021139	NYN domain, limkain-b1-type	0	0	2	0	1	0	1	1	1	1	0	0	0	0	0	7
LESS	IPR025331	Protein of unknown function DUF4237	0	0	1	0	1	1	0	2	1	1	0	0	0	0	0	7
MORE	IPR018909	Carbohydrate binding, septum localised	1	1	1	1	2	1	0	0	0	0	0	0	0	0	0	7
LESS	IPR005256	Anthranilate synthase component I, PabB-like	0	0	0	0	0	0	0	0	1	1	1	1	1	1	1	7
MORE	IPR020785	Ribosomal protein L11, conserved site	1	1	1	1	1	0	1	1	0	0	0	0	0	0	0	7
MORE	IPR005351	Uncharacterised protein family UPF0139	1	1	0	1	1	1	0	0	0	0	0	0	1	1	0	7
LESS	IPR005195	Glycoside hydrolase, family 65, central catalytic	0	0	0	0	0	0	0	0	1	1	1	1	1	1	1	7
MORE	IPR005486	Glucokinase regulatory, conserved site	2	2	1	0	0	0	0	0	1	1	0	0	0	0	0	7
LESS	IPR008626	Mediator complex, subunit Med15, fungi	0	0	0	0	0	0	0	0	1	1	1	1	1	2	0	7
LESS	IPR003284	Salmonella virulence plasmid 65kDa B protein	0	0	0	0	4	0	3	0	0	0	0	0	0	0	0	7
LESS	IPR013921	Mediator complex, subunit Med20	0	0	0	0	0	0	0	0	1	1	1	1	1	1	1	7
LESS	IPR018375	Coproporphyrinogen III oxidase, conserved site	0	0	0	0	0	0	0	0	1	1	1	1	1	1	1	7
MORE	IPR010775	Protein of unknown function DUF1365	1	1	0	1	0	1	1	1	0	1	0	0	0	0	0	7
LESS	IPR006905	Tryptophan halogenase	0	0	2	1	0	0	0	0	1	2	0	0	0	0	0	6
MORE	IPR022313	Phenylalanine/histidine ammonia-lyases, active site	1	1	0	0	0	0	1	0	1	2	0	0	0	0	0	6
MORE	IPR010580	Endoplasmic reticulum, stress-associated Ramp4	1	1	1	1	0	1	0	0	0	0	1	0	0	0	0	6
LESS	IPR003694	NAD synthase	0	0	0	1	1	0	1	1	0	1	1	0	0	0	0	6
LESS	IPR002395	HMW kininogen	0	0	0	3	0	3	0	0	0	0	0	0	0	0	0	6
LESS	IPR007736	Caleosin	0	0	0	2	0	1	1	0	2	0	0	0	0	0	0	6
LESS	IPR010737	Protein of unknown function, DUF1537	0	0	1	1	0	0	2	1	1	0	0	0	0	0	0	6
LESS	IPR018858	Protein of unknown function DUF2458	0	0	0	0	0	0	0	0	1	1	1	1	0	1	1	6
LESS	IPR016864	Uncharacterised conserved protein UCP028035	0	0	0	1	1	3	0	1	0	0	0	0	0	0	0	6
LESS	IPR009104	Sea anemone cytolysin	0	0	1	0	1	1	0	1	1	0	1	0	0	0	0	6
MORE	IPR011548	3-hydroxyisobutyrate dehydrogenase	1	1	0	1	0	1	0	1	0	0	1	0	0	0	0	6
LESS	IPR001314	Peptidase S1A, chymotrypsin-type	0	0	0	0	0	0	3	3	0	0	0	0	0	0	0	6
LESS	IPR019778	Hydrophobin, conserved site	0	0	0	1	0	1	0	0	1	0	0	1	1	0	1	6
MORE	IPR018338	Carbonic anhydrase, alpha-class, conserved site	1	1	0	0	0	0	1	0	0	1	1	0	0	1	0	6
LESS	IPR016899	mRNA (guanine-N(7))-methyltransferase	0	0	1	1	1	1	0	1	0	0	1	0	0	0	0	6
LESS	IPR007402	Protein of unknown function DUF455	0	0	0	0	0	0	0	0	1	1	0	1	1	1	1	6
LESS	IPR004332	Transposase, MuDR, plant	0	0	0	0	0	0	0	0	1	1	0	1	1	1	1	6
LESS	IPR005624	Domain of unknown function DUF336	0	0	0	1	0	0	2	1	1	1	0	0	0	0	0	6
LESS	IPR017859	Treacle-like, Treacher Collins Syndrome	0	0	0	0	0	3	0	3	0	0	0	0	0	0	0	6
LESS	IPR013733	Protein-arginine deiminase (PAD), central domain	0	0	0	0	0	0	2	1	0	0	0	0	1	1	1	6
MORE	IPR023165	rRNA adenine dimethylase-like	1	1	0	1	1	1	1	0	0	0	0	0	0	0	0	6
LESS	IPR002296	N6 adenine-specific DNA methyltransferase, N12 class	0	0	0	0	3	3	0	0	0	0	0	0	0	0	0	6
LESS	IPR001316	Peptidase S1A, streptogrisin	0	0	0	6	0	0	0	0	0	0	0	0	0	0	0	6
MORE	IPR019079	Capsule synthesis protein, CapA	0	2	0	0	0	0	0	0	2	2	0	0	0	0	0	6
LESS	IPR011483	Protein of unknown function DUF1593	0	0	0	1	0	0	2	2	0	1	0	0	0	0	0	6
LESS	IPR027475	Asparaginase/glutaminase, active site 2	0	0	2	0	0	0	1	2	1	0	0	0	0	0	0	6
LESS	IPR015926	Cytolysin/lectin	0	0	1	0	1	1	0	1	1	0	1	0	0	0	0	6
LESS	IPR018193	Glycerate kinase, flavodoxin-like domain	0	0	0	1	0	0	1	1	0	0	1	0	0	1	1	6
LESS	IPR020624	Dihydrodipicolinate synthetase, conserved site	0	0	0	1	1	1	2	0	1	0	0	0	0	0	0	6
LESS	IPR004550	L-asparaginase, type II	0	0	2	0	0	0	1	2	1	0	0	0	0	0	0	6
LESS	IPR010895	CHRD	0	0	0	2	0	0	3	1	0	0	0	0	0	0	0	6
MORE	IPR017082	Ribosomal protein S23, mitochondrial, fungi	1	1	0	1	1	1	1	0	0	0	0	0	0	0	0	6
MORE	IPR005920	Imidazolonepropionase	2	2	0	0	1	0	0	1	0	0	0	0	0	0	0	6
MORE	IPR004756	Amino acid permease subfamily	1	1	1	0	0	1	0	0	1	1	0	0	0	0	0	6
MORE	IPR010585	DNA repair protein XRCC4	1	1	1	1	0	1	0	0	0	0	0	0	0	1	0	6
MORE	IPR018628	Coiled-coil domain-containing protein 56	1	1	1	0	1	0	0	0	0	1	0	0	0	1	0	6
LESS	IPR003615	HNH nuclease	0	0	0	1	1	0	1	1	0	0	0	0	1	0	1	6
MORE	IPR009732	Protein of unknown function DUF1304	1	1	0	1	1	0	1	1	0	0	0	0	0	0	0	6
LESS	IPR002477	Peptidoglycan binding-like	0	0	3	3	0	0	0	0	0	0	0	0	0	0	0	6
MORE	IPR019378	GDP-fucose protein O-fucosyltransferase	2	2	0	0	1	1	0	0	0	0	0	0	0	0	0	6
LESS	IPR009297	Protein of unknown function DUF952	0	0	0	1	1	1	1	0	1	1	0	0	0	0	0	6
LESS	IPR013856	Peptidase M4 domain	0	0	0	0	0	2	0	4	0	0	0	0	0	0	0	6
LESS	IPR019780	Germin, manganese binding site	0	0	0	1	1	0	2	2	0	0	0	0	0	0	0	6
LESS	IPR006963	Molybdopterin oxidoreductase, 4Fe-4S domain	0	0	0	2	0	0	2	0	0	2	0	0	0	0	0	6
LESS	IPR018077	Glycoside hydrolase, family 25 subgroup	0	0	0	0	0	1	0	0	3	1	0	0	0	1	0	6
LESS	IPR007497	Protein of unknown function DUF541	0	0	0	0	0	0	0	0	1	0	0	1	1	2	1	6
LESS	IPR013048	Meiotic recombination, Spo11	0	0	0	0	0	0	0	0	2	0	2	0	0	2	0	6
LESS	IPR009960	Fungal fruit body lectin	0	0	1	0	1	1	0	1	1	0	1	0	0	0	0	6
LESS	IPR010916	TonB box, conserved site	0	0	0	0	1	1	1	1	0	0	0	0	1	1	0	6
LESS	IPR021122	RNA ligase domain, REL/Rln2	0	0	0	2	1	2	0	1	0	0	0	0	0	0	0	6
LESS	IPR004025	Fungal ribotoxin	0	0	0	0	0	0	0	0	6	0	0	0	0	0	0	6
LESS	IPR010323	Protein of unknown function DUF924	0	0	0	0	1	0	2	2	1	0	0	0	0	0	0	6
LESS	IPR014133	Cryptochrome, DASH	0	0	1	1	1	1	1	1	0	0	0	0	0	0	0	6
MORE	IPR015946	K homology domain-like, alpha/beta	1	1	0	0	2	0	1	1	0	0	0	0	0	0	0	6
LESS	IPR006703	AIG1	0	0	0	2	2	0	0	2	0	0	0	0	0	0	0	6
LESS	IPR006406	Nicotinate phosphoribosyltransferase	0	0	1	1	1	0	1	0	0	0	0	0	1	1	0	6
LESS	IPR000292	Formate/nitrite transporter	0	0	0	0	1	1	0	2	1	1	0	0	0	0	0	6
LESS	IPR008659	Yeast cell wall synthesis KRE9/KNH1	0	0	0	0	0	0	0	0	1	1	1	1	1	0	1	6
LESS	IPR021211	Protein of unknown function DUF2731	0	0	0	0	0	0	0	0	1	1	1	1	1	0	1	6
LESS	IPR018261	Ribosomal protein L27, conserved site	0	0	0	0	0	0	0	0	1	0	1	1	1	1	1	6
LESS	IPR008279	PEP-utilising enzyme, mobile domain	0	0	0	0	2	0	0	2	2	0	0	0	0	0	0	6
LESS	IPR014939	CDT1 Geminin-binding domain-like	0	0	0	1	0	1	1	0	0	1	1	0	1	0	0	6
LESS	IPR001542	Defensin, invertebrate/fungal	0	0	0	0	0	0	0	0	2	0	0	0	0	2	1	5
LESS	IPR016590	Rhamnogalacturonase B	0	0	0	0	1	1	1	1	1	0	0	0	0	0	0	5
LESS	IPR024311	Lipocalin-like domain	0	0	0	2	2	0	0	0	0	1	0	0	0	0	0	5
LESS	IPR003416	MgtC/SapB/SrpB transporter	0	0	0	0	0	0	0	0	5	0	0	0	0	0	0	5
LESS	IPR006861	Hyaluronan/mRNA-binding protein	0	0	0	1	0	1	1	2	0	0	0	0	0	0	0	5
LESS	IPR006319	Phosphoenolpyruvate synthase	0	0	0	0	1	0	0	2	2	0	0	0	0	0	0	5
LESS	IPR009906	Protein of unknown function DUF1445	0	0	0	1	0	0	0	0	1	2	0	0	0	1	0	5
MORE	IPR024621	Mitochondrial inner membrane protein Mba1	1	1	0	1	0	1	0	0	0	0	1	0	0	0	0	5
LESS	IPR024370	PBP domain	0	0	0	0	0	0	0	0	1	0	1	1	1	0	1	5
LESS	IPR019758	Peptidase S26A, signal peptidase I, conserved site	0	0	0	0	0	0	0	0	0	1	0	1	1	1	1	5
LESS	IPR010456	Ribosomal L11 methyltransferase, PrmA	0	0	0	1	0	1	0	1	0	1	0	0	0	0	1	5
LESS	IPR024109	Tryptophan-tRNA ligase, bacterial-type	0	0	0	1	0	0	0	0	1	1	1	0	0	1	0	5
LESS	IPR015318	Zinc finger, GAGA-binding factor	0	0	0	0	0	0	0	0	0	0	1	1	1	1	1	5
MORE	IPR019436	Steryl acetyl hydrolase	1	1	0	0	1	0	1	0	0	1	0	0	0	0	0	5
MORE	IPR019843	DNA polymerase family X, binding site	1	1	0	1	0	1	0	1	0	0	0	0	0	0	0	5
LESS	IPR027245	Signal peptidase Sec11-like	0	0	0	0	2	1	0	0	0	1	1	0	0	0	0	5
LESS	IPR002659	Glycosyl transferase, family 31	0	0	0	0	1	0	4	0	0	0	0	0	0	0	0	5
LESS	IPR013986	DExx box DNA helicase domain	0	0	0	0	0	1	1	1	1	1	0	0	0	0	0	5
LESS	IPR004303	Protein-arginine deiminase	0	0	0	0	0	0	1	1	0	0	0	0	1	1	1	5
LESS	IPR005501	Uncharacterised protein family UPF0271, LamB/YcsF	0	0	0	0	0	0	0	0	1	1	0	1	1	1	0	5
LESS	IPR016519	tRNA A64-2'-O-ribosylphosphate transferase, RIT1	0	0	0	0	1	1	0	1	1	1	0	0	0	0	0	5
LESS	IPR007781	Alpha-N-acetylglucosaminidase	0	0	0	0	0	0	0	0	1	2	0	0	0	2	0	5
MORE	IPR027478	Murein tetrapeptide carboxypeptidase, N-terminal domain	1	1	2	0	0	0	0	1	0	0	0	0	0	0	0	5
LESS	IPR009030	Insulin-like growth factor binding protein, N-terminal	0	0	0	0	0	0	0	2	3	0	0	0	0	0	0	5
LESS	IPR021935	Domain of unknown function DUF3548	0	0	0	0	0	0	1	0	0	1	1	0	1	1	0	5
LESS	IPR006660	Arsenate reductase-like	0	0	0	0	0	0	0	0	0	0	1	1	1	1	1	5
LESS	IPR025877	MobA-like NTP transferase domain	0	0	0	1	0	0	0	0	1	2	0	0	0	1	0	5
LESS	IPR020827	Asparaginase/glutaminase, active site 1	0	0	2	0	0	0	0	2	1	0	0	0	0	0	0	5
LESS	IPR020052	Ribosomal protein L31e, conserved site	0	0	0	1	1	1	1	1	0	0	0	0	0	0	0	5
LESS	IPR008009	Putative Ig	0	0	0	0	1	1	0	1	1	1	0	0	0	0	0	5
LESS	IPR025314	Domain of unknown function DUF4219	0	0	0	0	0	0	0	0	0	4	0	0	0	1	0	5
LESS	IPR021487	Protein of unknown function DUF3140	0	0	0	1	1	0	1	1	1	0	0	0	0	0	0	5
LESS	IPR024652	Trichodiene synthase	0	0	0	0	0	0	0	3	1	1	0	0	0	0	0	5
LESS	IPR015364	Rhamnogalacturonase B, N-terminal	0	0	0	0	1	1	1	1	1	0	0	0	0	0	0	5
LESS	IPR025975	Polysaccharide lyase	0	0	0	1	0	1	0	1	1	1	0	0	0	0	0	5
LESS	IPR015881	Aromatic-ring-hydroxylating dioxygenase, 2Fe-2S-binding site	0	0	1	1	0	0	1	1	1	0	0	0	0	0	0	5
LESS	IPR024240	Alpha-N-acetylglucosaminidase, N-terminal	0	0	0	0	0	0	0	0	1	2	0	0	0	2	0	5
LESS	IPR023347	Lysozyme domain	0	0	0	0	1	0	1	0	0	0	0	0	1	1	1	5
MORE	IPR007607	Protein of unknown function DUF583	1	1	1	0	1	1	0	0	0	0	0	0	0	0	0	5
MORE	IPR019399	Parkin co-regulated protein	1	1	0	0	1	1	0	1	0	0	0	0	0	0	0	5
LESS	IPR021627	Mediator complex, subunit Med27	0	0	0	0	0	0	0	0	1	1	1	0	1	1	0	5
MORE	IPR010383	Glycosyltransferase 36	1	1	0	1	1	1	0	0	0	0	0	0	0	0	0	5
MORE	IPR002853	Transcription factor TFIIE, alpha subunit	1	1	0	1	1	1	0	0	0	0	0	0	0	0	0	5
LESS	IPR024733	Alpha-N-acetylglucosaminidase, tim-barrel domain	0	0	0	0	0	0	0	0	1	2	0	0	0	2	0	5
LESS	IPR003651	Endonuclease III-like, iron-sulphur cluster loop motif	0	0	2	0	1	0	1	1	0	0	0	0	0	0	0	5
LESS	IPR007344	Uncharacterised protein family UPF0157	0	0	0	0	0	0	1	1	1	2	0	0	0	0	0	5
LESS	IPR001778	Pollen allergen Poa pIX/Phl pVI	0	0	3	0	0	0	2	0	0	0	0	0	0	0	0	5
LESS	IPR006026	Peptidase, metallopeptidase	0	0	0	0	3	0	0	2	0	0	0	0	0	0	0	5
LESS	IPR012475	Fungal fucose-specific lectin	0	0	2	1	1	0	0	0	1	0	0	0	0	0	0	5
MORE	IPR004106	Peptidase S9A/B/C, oligopeptidase, N-terminal beta-propeller	2	0	0	0	1	1	0	0	0	0	0	0	0	1	0	5
MORE	IPR010663	Zinc finger, DNA glycosylase/AP lyase/isoleucyl tRNA synthetase	1	1	1	1	1	0	0	0	0	0	0	0	0	0	0	5
LESS	IPR003305	Carbohydrate-binding, CenC-like	0	0	0	0	1	0	0	2	0	2	0	0	0	0	0	5
LESS	IPR011160	Sphingomyelin phosphodiesterase	0	0	0	1	0	1	0	1	1	1	0	0	0	0	0	5
LESS	IPR011940	Meiotic recombinase Dmc1	0	0	0	0	0	0	0	0	1	1	1	1	0	1	0	5
LESS	IPR010424	Ethanolamine utilisation EutQ	0	0	1	0	0	0	0	1	1	1	1	0	0	0	0	5
MORE	IPR026008	Uridine kinase-like protein	1	1	0	1	1	1	0	0	0	0	0	0	0	0	0	5
LESS	IPR018277	Ribosomal protein S19e, conserved site	0	0	1	0	0	1	1	0	0	1	1	0	0	0	0	5
LESS	IPR021331	Protein of unknown function DUF2945	0	0	0	0	1	1	1	0	1	1	0	0	0	0	0	5
LESS	IPR005260	Aspartate kinase, monofunctional class	0	0	1	1	1	0	0	1	0	0	0	0	1	0	0	5
MORE	IPR006614	Peroxin/Ferlin domain	1	1	0	0	0	1	0	0	0	0	0	0	0	2	0	5
LESS	IPR018211	Alcohol dehydrogenase, iron-type, conserved site	0	0	0	0	0	0	0	1	0	1	0	0	1	1	1	5
LESS	IPR020847	AP endonuclease, family 1, binding site	0	0	0	1	1	1	0	1	0	0	1	0	0	0	0	5
LESS	IPR012331	Clathrin, heavy chain, linker	0	0	0	1	1	1	0	0	0	0	0	0	0	1	1	5
LESS	IPR009311	Interferon-induced 6-16	0	0	1	1	0	2	0	1	0	0	0	0	0	0	0	5
LESS	IPR011579	ATPase domain, prokaryote	0	0	0	0	1	0	1	1	0	1	1	0	0	0	0	5
LESS	IPR004676	Cadmium resistance transporter	0	0	1	1	0	0	0	1	0	2	0	0	0	0	0	5
LESS	IPR024066	Regulator of G-protein signaling, domain 1	0	0	0	0	0	0	0	0	0	0	0	1	1	2	1	5
LESS	IPR021895	Protein of unknown function DUF3507	0	0	0	0	0	0	0	0	1	0	0	1	1	1	1	5
LESS	IPR017057	Ent-kaurene synthase, fungal	0	0	0	2	1	1	0	0	1	0	0	0	0	0	0	5
LESS	IPR024732	Alpha-N-acetylglucosaminidase, C-terminal	0	0	0	0	0	0	0	0	1	2	0	0	0	2	0	5
MORE	IPR003739	Lysine-2,3-aminomutase family	1	1	1	0	1	1	0	0	0	0	0	0	0	0	0	5
LESS	IPR014500	Uncharacterised conserved protein UCP019307, cupin-type	0	0	0	0	0	0	1	1	1	0	1	0	0	1	0	5
MORE	IPR019533	Peptidase S26	1	1	0	1	1	0	1	0	0	0	0	0	0	0	0	5
LESS	IPR006657	Molydopterin dinucleotide-binding domain	0	0	0	1	0	0	1	0	1	1	0	0	0	1	0	5
LESS	IPR027511	Enolase-phosphatase E1, eukaryotes	0	0	0	1	1	1	0	1	0	0	0	0	0	0	0	4
LESS	IPR005285	Pleiotropic drug resistance protein PDR	0	0	0	0	0	0	0	0	2	1	1	0	0	0	0	4
LESS	IPR023307	Aerolysin-like toxin, beta complex domain	0	0	1	0	1	0	0	0	0	0	0	0	0	1	1	4
MORE	IPR006567	PUG domain	1	1	0	0	1	1	0	0	0	0	0	0	0	0	0	4
LESS	IPR013107	Acyl-CoA dehydrogenase, type 2, C-terminal	0	0	0	0	1	1	1	0	1	0	0	0	0	0	0	4
MORE	IPR003648	Splicing factor motif	1	1	0	0	0	0	1	0	0	0	0	0	0	1	0	4
LESS	IPR001615	Delta-endotoxin CytB	0	0	0	0	0	0	0	4	0	0	0	0	0	0	0	4
LESS	IPR015273	Cysteinyl-tRNA synthetase, class Ia, DALR	0	0	0	0	0	0	0	2	0	2	0	0	0	0	0	4
LESS	IPR003142	Biotin protein ligase, C-terminal	0	0	0	0	0	0	0	0	0	0	1	1	1	0	1	4
LESS	IPR002165	Plexin	0	0	0	0	0	0	0	0	0	0	0	1	1	1	1	4
LESS	IPR000677	2S globulin	0	0	0	0	0	0	0	4	0	0	0	0	0	0	0	4
LESS	IPR016809	Uncharacterised conserved protein UCP022909, membrane	0	0	0	1	1	1	1	0	0	0	0	0	0	0	0	4
LESS	IPR006440	Death on curing protein	0	0	0	0	0	0	1	0	2	0	1	0	0	0	0	4
LESS	IPR017854	Metallothionein domain	0	0	0	1	0	1	0	2	0	0	0	0	0	0	0	4
MORE	IPR002711	HNH endonuclease	1	1	0	1	0	0	1	0	0	0	0	0	0	0	0	4
LESS	IPR025442	Domain of unknown function DUF4185	0	0	1	0	1	2	0	0	0	0	0	0	0	0	0	4
LESS	IPR027127	Actin-related protein 10	0	0	0	0	0	0	0	0	1	0	0	1	1	0	1	4
LESS	IPR023962	Probable phosphoketolase	0	0	1	0	0	0	0	1	1	1	0	0	0	0	0	4
LESS	IPR016589	tRNA-splicing endonuclease, SEN2 subunit	0	0	0	0	0	0	0	0	1	1	1	0	0	1	0	4
LESS	IPR013653	FR47-like	0	0	0	0	1	1	0	0	1	0	0	0	0	0	1	4
LESS	IPR015922	Carbohydrate-binding domain, family 9-like, subgroup	0	0	0	1	0	0	0	0	0	1	0	0	1	0	1	4
LESS	IPR018053	Glycoside hydrolase, family 32, active site	0	0	0	1	0	0	0	1	2	0	0	0	0	0	0	4
MORE	IPR018625	Protein of unknown function DUF2346	1	1	0	1	1	0	0	0	0	0	0	0	0	0	0	4
LESS	IPR014306	Hydroxyisourate hydrolase	0	0	0	0	1	1	0	1	1	0	0	0	0	0	0	4
MORE	IPR005192	Glycoside hydrolase, family 49	1	1	0	0	0	0	1	0	0	1	0	0	0	0	0	4
LESS	IPR026928	Failed axon connections	0	0	0	1	1	0	0	0	1	1	0	0	0	0	0	4
LESS	IPR011270	Purine nucleoside phosphorylase I, inosine/guanosine-specific	0	0	0	0	0	0	0	0	1	0	1	1	0	1	0	4
LESS	IPR005919	Higher eukaryotic phosphomevalonate kinase	0	0	1	1	1	0	0	1	0	0	0	0	0	0	0	4
LESS	IPR023676	Ribosomal protein S14, type Z, archaeal	0	0	1	0	0	0	0	0	1	0	0	1	1	0	0	4
MORE	IPR011112	Rho termination factor, N-terminal	2	2	0	0	0	0	0	0	0	0	0	0	0	0	0	4
LESS	IPR015305	Protein of unknown function DUF1961	0	0	2	0	0	0	2	0	0	0	0	0	0	0	0	4
MORE	IPR024176	Citrate synthase, bacterial-type	1	1	0	0	0	0	0	1	0	1	0	0	0	0	0	4
MORE	IPR003617	Transcription elongation factor, TFIIS/CRSP70, N-terminal, sub-type	1	1	1	0	0	0	0	0	0	0	0	0	0	0	1	4
LESS	IPR001295	Dihydroorotate dehydrogenase, conserved site	0	0	0	1	1	0	0	0	1	1	0	0	0	0	0	4
MORE	IPR025496	Protein of unknown function DUF4387	1	1	0	0	1	0	0	1	0	0	0	0	0	0	0	4
LESS	IPR008729	Phenolic acid decarboxylase, bacterial	0	0	0	0	0	0	2	2	0	0	0	0	0	0	0	4
LESS	IPR002786	Non-canonical purine NTP phosphatase	0	0	0	0	2	0	0	2	0	0	0	0	0	0	0	4
LESS	IPR005290	Ribosomal protein S15, bacterial-type	0	0	0	0	0	0	0	0	2	2	0	0	0	0	0	4
LESS	IPR008139	Saposin B	0	0	0	1	0	0	0	1	1	1	0	0	0	0	0	4
MORE	IPR024168	Catalase, SrpA-type, predicted	1	1	1	0	0	0	0	1	0	0	0	0	0	0	0	4
LESS	IPR014105	Phytoene desaturase CrtI family	0	0	0	0	1	1	1	1	0	0	0	0	0	0	0	4
LESS	IPR025479	Domain of unknown function DUF4329	0	0	0	4	0	0	0	0	0	0	0	0	0	0	0	4
LESS	IPR025605	OST-HTH/LOTUS domain	0	0	2	0	0	0	2	0	0	0	0	0	0	0	0	4
LESS	IPR025332	Protein of unknown function DUF4238	0	0	1	0	1	1	0	0	0	1	0	0	0	0	0	4
LESS	IPR009101	Gurmarin/antifungal peptide	0	0	0	0	0	0	0	0	1	0	0	0	1	1	1	4
LESS	IPR027424	Glucose Oxidase, domain 2	0	0	0	1	0	0	0	0	1	1	0	0	0	0	1	4
LESS	IPR024119	Transcription factor DEAF-1	0	0	0	0	1	1	1	1	0	0	0	0	0	0	0	4
MORE	IPR010799	Microcystin LR degradation protein MlrC, C-terminal	1	1	1	0	0	0	0	0	0	1	0	0	0	0	0	4
MORE	IPR012744	Nitrite reductase [NAD(P)H] large subunit, NirB	1	1	0	0	0	1	0	1	0	0	0	0	0	0	0	4
LESS	IPR004765	Niemann-Pick C type protein	0	0	0	1	1	0	1	0	1	0	0	0	0	0	0	4
LESS	IPR000260	NADH:ubiquinone oxidoreductase, chain 4, N-terminal	0	0	0	0	0	0	4	0	0	0	0	0	0	0	0	4
LESS	IPR013529	Glycoside hydrolase, family 42, N-terminal	0	0	1	0	0	0	1	1	1	0	0	0	0	0	0	4
LESS	IPR002775	DNA/RNA-binding protein Alba-like	0	0	0	2	1	1	0	0	0	0	0	0	0	0	0	4
MORE	IPR015995	Microcystin LR degradation protein MlrC, N-terminal	1	1	1	0	0	0	0	0	0	1	0	0	0	0	0	4
LESS	IPR005905	D-alanine--D-alanine ligase	0	0	1	0	0	2	1	0	0	0	0	0	0	0	0	4
LESS	IPR013305	ABC transporter, ABCB2	0	0	0	0	0	0	4	0	0	0	0	0	0	0	0	4
LESS	IPR017762	L-ascorbate oxidase, fungi	0	0	0	1	1	0	0	1	0	1	0	0	0	0	0	4
LESS	IPR002701	Chorismate mutase	0	0	0	0	0	0	0	1	0	0	3	0	0	0	0	4
MORE	IPR009197	Microcystin LR degradation protein MlrC	1	1	1	0	0	0	0	0	0	1	0	0	0	0	0	4
LESS	IPR014144	DNA ligase D, 3'-phosphoesterase domain	0	0	0	0	0	0	1	0	1	1	1	0	0	0	0	4
LESS	IPR015338	EXTL2, alpha-1,4-N-acetylhexosaminyltransferase	0	0	0	0	0	0	2	2	0	0	0	0	0	0	0	4
LESS	IPR016715	PAF acetylhydrolase	0	0	1	0	0	1	0	2	0	0	0	0	0	0	0	4
LESS	IPR024206	Gurmarin/antimicrobial peptide	0	0	0	0	0	0	0	0	1	0	0	0	1	1	1	4
LESS	IPR024937	Domain X	0	0	0	0	2	0	0	0	0	0	0	1	1	0	0	4
LESS	IPR018487	Hemopexin-like repeats	0	0	0	0	0	0	0	0	0	0	4	0	0	0	0	4
LESS	IPR023419	Transthyretin, conserved site	0	0	0	1	1	1	0	1	0	0	0	0	0	0	0	4
MORE	IPR003344	Bacterial Ig-like, group 1	1	2	0	0	0	0	0	0	1	0	0	0	0	0	0	4
LESS	IPR022793	UAF complex subunit Rrn10	0	0	0	0	0	0	0	0	0	0	0	1	1	1	1	4
LESS	IPR000514	Glycoside hydrolase, family 39	0	0	1	1	0	0	1	1	0	0	0	0	0	0	0	4
LESS	IPR000823	Plant peroxidase	0	0	0	4	0	0	0	0	0	0	0	0	0	0	0	4
MORE	IPR007184	Glycosidase, PH1107-related	2	2	0	0	0	0	0	0	0	0	0	0	0	0	0	4
LESS	IPR002196	Glycoside hydrolase, family 24	0	0	0	0	1	0	1	0	0	0	0	0	0	1	1	4
LESS	IPR006993	SH3-binding, glutamic acid-rich protein	0	0	0	0	1	1	0	0	0	1	0	0	0	1	0	4
MORE	IPR015021	Domain of unknown function DUF1907	1	1	1	0	0	0	0	0	0	1	0	0	0	0	0	4
LESS	IPR009866	NADH:ubiquinone oxidoreductase, subunit NDUFB4	0	0	0	1	0	0	0	0	0	0	1	0	0	0	1	3
LESS	IPR023151	PEP-utilising enzyme, conserved site	0	0	0	0	1	0	0	1	1	0	0	0	0	0	0	3
LESS	IPR008302	Uncharacterised conserved protein UCP016719	0	0	2	0	0	0	0	0	0	1	0	0	0	0	0	3
LESS	IPR005944	Proline iminopeptidase	0	0	0	0	0	0	0	0	0	3	0	0	0	0	0	3
MORE	IPR003606	Pre-SET zinc-binding sub-group	1	1	0	0	1	0	0	0	0	0	0	0	0	0	0	3
LESS	IPR003840	DNA helicase	0	0	1	0	0	1	0	0	0	0	0	0	0	1	0	3
LESS	IPR001221	Phenol hydroxylase reductase	0	0	0	0	0	0	0	0	3	0	0	0	0	0	0	3
MORE	IPR004481	Sodium/potassium/calcium exchanger	1	0	0	0	0	1	0	1	0	0	0	0	0	0	0	3
LESS	IPR011496	Beta-N-acetylglucosaminidase	0	0	0	0	0	0	0	0	0	0	0	0	0	2	1	3
LESS	IPR005600	Gal4 dimerisation domain	0	0	0	0	0	0	1	0	1	1	0	0	0	0	0	3
LESS	IPR019996	Salicylate synthase	0	0	0	0	0	0	1	0	2	0	0	0	0	0	0	3
LESS	IPR006400	Hopene cyclase	0	0	0	1	0	0	0	0	1	0	0	0	0	0	1	3
LESS	IPR020532	Cycloeucalenol cycloisomerase	0	0	0	1	1	0	0	1	0	0	0	0	0	0	0	3
LESS	IPR017984	Chromo domain subgroup	0	0	0	3	0	0	0	0	0	0	0	0	0	0	0	3
LESS	IPR021605	Subunit of cleavage factor IA Pcf11	0	0	0	0	0	0	0	0	0	0	0	1	1	0	1	3
MORE	IPR006675	Uncharacterised domain HDIG	1	1	0	0	0	0	0	0	0	1	0	0	0	0	0	3
LESS	IPR022013	Fungal calcium binding protein	0	0	0	0	0	0	0	0	0	0	0	1	1	0	1	3
MORE	IPR013999	HAS subgroup	1	1	0	0	0	0	0	0	0	0	1	0	0	0	0	3
LESS	IPR007438	Protein of unknown function DUF488	0	0	0	0	0	0	0	0	0	0	0	0	0	2	1	3
LESS	IPR008579	Domain of unknown function DUF861, cupin-3	0	0	0	0	0	0	0	3	0	0	0	0	0	0	0	3
LESS	IPR020993	Centromere protein Cenp-K	0	0	0	0	1	1	1	0	0	0	0	0	0	0	0	3
LESS	IPR008350	Mitogen-activated protein (MAP) kinase, ERK3/4	0	0	0	0	3	0	0	0	0	0	0	0	0	0	0	3
LESS	IPR027129	Nascent polypeptide-associated complex subunit beta, fungal	0	0	0	1	0	1	0	1	0	0	0	0	0	0	0	3
LESS	IPR005130	Serine dehydratase-like, alpha subunit	0	0	1	0	0	0	1	1	0	0	0	0	0	0	0	3
LESS	IPR016674	Phospholipase D, actinobacteria/fungi	0	0	0	0	0	0	0	0	0	0	2	0	0	0	1	3
LESS	IPR014390	Acid phosphatase, Aspergillus type	0	0	1	0	0	0	0	0	1	1	0	0	0	0	0	3
MORE	IPR026856	Sialidase family	1	1	0	0	0	0	0	0	1	0	0	0	0	0	0	3
LESS	IPR001570	Peptidase M4, C-terminal	0	0	0	1	0	1	0	1	0	0	0	0	0	0	0	3
LESS	IPR013767	PAS fold	0	0	1	0	0	1	0	0	0	0	0	0	0	1	0	3
LESS	IPR022271	Lipocalin, ApoD type	0	0	0	1	1	0	1	0	0	0	0	0	0	0	0	3
LESS	IPR001881	EGF-like calcium-binding	0	0	0	0	0	0	0	0	1	0	0	0	1	0	1	3
MORE	IPR006645	Transcription antitermination protein, NusG, N-terminal	1	1	0	0	0	0	0	0	0	0	0	0	1	0	0	3
LESS	IPR005131	Serine dehydratase beta chain	0	0	1	0	0	0	1	1	0	0	0	0	0	0	0	3
LESS	IPR022790	Endoglucanase H/Glycosyl hydrolase family 26	0	0	0	0	1	1	1	0	0	0	0	0	0	0	0	3
LESS	IPR022695	Histidinol dehydrogenase, monofunctional	0	0	1	0	0	0	1	0	1	0	0	0	0	0	0	3
LESS	IPR021084	Het-s, C-terminal	0	0	0	0	1	0	0	2	0	0	0	0	0	0	0	3
LESS	IPR014084	Urea carboxylase	0	0	0	1	0	0	1	1	0	0	0	0	0	0	0	3
LESS	IPR010349	L-asparaginase II	0	0	0	0	0	0	1	1	1	0	0	0	0	0	0	3
LESS	IPR010634	Protein of unknown function DUF1223	0	0	2	0	0	0	0	0	0	1	0	0	0	0	0	3
LESS	IPR005089	Carbohydrate-binding module family 19	0	0	0	0	0	0	0	0	1	2	0	0	0	0	0	3
LESS	IPR003913	Tuberin	0	0	0	0	0	0	0	0	0	0	0	0	0	0	3	3
LESS	IPR027379	Cardiolipin synthase N-terminal	0	0	0	1	1	0	0	1	0	0	0	0	0	0	0	3
LESS	IPR018721	Protein of unknown function DUF2252	0	0	0	0	0	0	0	0	0	0	0	1	1	1	0	3
LESS	IPR026107	Hyaluronan synthase/nodulation protein C	0	0	0	1	1	0	0	0	0	1	0	0	0	0	0	3
LESS	IPR011601	UDP-N-acetylenolpyruvoylglucosamine reductase, C-terminal	0	0	0	0	0	0	0	0	3	0	0	0	0	0	0	3
LESS	IPR005639	Delta endotoxin, N-terminal	0	0	0	0	3	0	0	0	0	0	0	0	0	0	0	3
LESS	IPR018393	NADH-plastoquinone oxidoreductase, chain 5 subgroup	0	0	0	0	0	3	0	0	0	0	0	0	0	0	0	3
LESS	IPR024498	Domain of unknown function DUF2786	0	0	0	0	0	0	0	0	1	1	1	0	0	0	0	3
LESS	IPR006413	Calcium-transporting P-type ATPase, subfamily IIA, PMR1-type	0	0	1	0	0	1	1	0	0	0	0	0	0	0	0	3
LESS	IPR022622	Domain of unknown function DUF3492	0	0	0	0	1	1	1	0	0	0	0	0	0	0	0	3
MORE	IPR003587	Hint domain N-terminal	1	1	0	0	1	0	0	0	0	0	0	0	0	0	0	3
LESS	IPR000566	Lipocalin/cytosolic fatty-acid binding protein domain	0	0	0	1	1	0	1	0	0	0	0	0	0	0	0	3
LESS	IPR018274	PEP-utilising enzyme, active site	0	0	0	0	1	0	0	1	1	0	0	0	0	0	0	3
LESS	IPR002192	Pyruvate phosphate dikinase, PEP/pyruvate-binding	0	0	0	0	1	0	0	1	1	0	0	0	0	0	0	3
LESS	IPR000121	PEP-utilising enzyme, C-terminal	0	0	0	0	1	0	0	1	1	0	0	0	0	0	0	3
LESS	IPR002424	Alcohol dehydrogenase, insect-type	0	0	0	0	3	0	0	0	0	0	0	0	0	0	0	3
LESS	IPR009992	15-O-acetyltransferase Tri3	0	0	0	0	0	0	0	2	0	1	0	0	0	0	0	3
LESS	IPR000418	Ets domain	0	0	1	0	0	0	0	0	0	1	1	0	0	0	0	3
LESS	IPR009818	Ataxin-2, C-terminal	0	0	0	0	0	1	1	0	1	0	0	0	0	0	0	3
LESS	IPR003199	Choloylglycine hydrolase	0	0	0	0	0	0	0	2	0	1	0	0	0	0	0	3
LESS	IPR019294	Translational regulator Com	0	0	0	0	1	1	0	1	0	0	0	0	0	0	0	3
LESS	IPR021276	Protein of unknown function DUF2855	0	0	0	0	1	0	0	0	1	0	0	0	0	1	0	3
MORE	IPR023155	Cytochrome c-552/4	1	1	0	0	0	0	0	0	0	0	1	0	0	0	0	3
LESS	IPR022324	Bacilysin exporter BacE, putative	0	0	0	0	0	0	0	0	0	3	0	0	0	0	0	3
LESS	IPR019268	Protein of unknown function DUF2278	0	0	0	0	1	0	0	0	1	1	0	0	0	0	0	3
LESS	IPR005322	Peptidase C69, dipeptidase A	0	0	0	1	0	0	0	1	0	0	0	0	0	1	0	3
MORE	IPR005102	Carbohydrate binding X2 domain	0	1	0	0	0	0	1	0	1	0	0	0	0	0	0	3
LESS	IPR022044	Insecticide toxin TcdB middle/C-terminal	0	0	0	0	1	0	1	1	0	0	0	0	0	0	0	3
LESS	IPR010520	Protein of unknown function DUF1100, hydrolase-like	0	0	1	0	0	1	0	0	0	0	1	0	0	0	0	3
LESS	IPR003560	2,3-dihydro-2,3-dihydroxybenzoate dehydrogenase	0	0	0	0	0	0	0	0	0	3	0	0	0	0	0	3
LESS	IPR016216	Monophenol monooxygenase, fungi	0	0	0	0	1	1	0	0	1	0	0	0	0	0	0	3
LESS	IPR001827	Homeobox protein, antennapedia type, conserved site	0	0	0	0	0	0	1	0	0	2	0	0	0	0	0	3
MORE	IPR024532	Protein of unknown function DUF3830	1	1	0	0	0	0	0	0	0	1	0	0	0	0	0	3
MORE	IPR018254	Ribosomal protein L29, conserved site	1	1	0	0	0	0	1	0	0	0	0	0	0	0	0	3
LESS	IPR022045	Insecticide toxin TcdB middle/N-terminal	0	0	0	0	1	0	1	1	0	0	0	0	0	0	0	3
LESS	IPR001638	Extracellular solute-binding protein, family 3	0	0	0	2	1	0	0	0	0	0	0	0	0	0	0	3
LESS	IPR014222	Cytochrome c oxidase, subunit II	0	0	0	0	1	1	1	0	0	0	0	0	0	0	0	3
LESS	IPR010281	Protein of unknown function DUF885	0	0	0	0	0	0	0	1	0	0	1	0	0	0	1	3
LESS	IPR004507	Phenylacrylic acid decarboxylase	0	0	1	0	0	0	0	2	0	0	0	0	0	0	0	3
LESS	IPR003837	Aspartyl/glutamyl-tRNA(Asn/Gln) amidotransferase, C subunit	0	0	0	1	0	0	0	1	0	0	1	0	0	0	0	3
LESS	IPR010496	Protein of unknown function DUF1080	0	0	0	1	0	0	0	0	0	2	0	0	0	0	0	3
LESS	IPR011034	Formyl transferase, C-terminal-like	0	0	0	0	0	0	1	2	0	0	0	0	0	0	0	3
LESS	IPR007836	Ribosomal protein L41	0	0	0	0	1	1	0	0	0	0	0	0	1	0	0	3
LESS	IPR018177	L-lactate dehydrogenase, active site	0	0	0	0	1	1	1	0	0	0	0	0	0	0	0	3
LESS	IPR022137	Protein of unknown function DUF3669, zinc finger protein	0	0	0	0	0	2	1	0	0	0	0	0	0	0	0	3
LESS	IPR014937	Protein of unknown function DUF1810	0	0	0	1	1	0	1	0	0	0	0	0	0	0	0	3
MORE	IPR006141	Intein splice site	0	1	0	0	2	0	0	0	0	0	0	0	0	0	0	3
LESS	IPR008150	Phytoene dehydrogenase, bacterial-type, conserved site	0	0	0	0	1	1	1	0	0	0	0	0	0	0	0	3
LESS	IPR018857	TORC1 complex, subunit TCO89	0	0	1	0	0	0	0	0	0	0	0	0	0	1	1	3
LESS	IPR016522	Ribosomal protein S22, mitochondrial, fungi	0	0	0	0	0	0	0	1	0	1	0	0	0	0	0	2
LESS	IPR001787	Ribosomal protein L21	0	0	0	0	1	1	0	0	0	0	0	0	0	0	0	2
LESS	IPR015302	Major coat protein, L-A virus	0	0	0	0	0	0	0	0	0	2	0	0	0	0	0	2
LESS	IPR024014	Dimethyl sulphone monooxygenase SfnG	0	0	0	0	1	1	0	0	0	0	0	0	0	0	0	2
LESS	IPR016612	Mediator complex, subunit Med6, fungi	0	0	0	0	0	1	0	0	1	0	0	0	0	0	0	2
LESS	IPR022938	Signal recognition particle, SRP19 subunit, archaeal-type	0	0	0	0	0	1	0	0	0	0	0	0	1	0	0	2
LESS	IPR012047	Uncharacterised conserved protein UCP036630	0	0	0	0	0	0	0	1	1	0	0	0	0	0	0	2
LESS	IPR007519	Bul1, N-terminal	0	0	0	0	0	0	0	0	0	0	1	0	0	0	1	2
LESS	IPR022385	Rhs repeat-associated core	0	0	0	0	1	0	0	1	0	0	0	0	0	0	0	2
LESS	IPR012812	Mannosyl-3-phosphoglycerate synthase	0	0	0	0	1	1	0	0	0	0	0	0	0	0	0	2
MORE	IPR005129	ArgK protein	1	1	0	0	0	0	0	0	0	0	0	0	0	0	0	2
LESS	IPR001304	C-type lectin	0	0	0	0	0	0	0	0	1	0	1	0	0	0	0	2
MORE	IPR016694	Uncharacterised conserved protein UCP017292, zinc finger, CHY-type	1	1	0	0	0	0	0	0	0	0	0	0	0	0	0	2
MORE	IPR013765	DNA recombination and repair protein RecA	1	0	0	0	0	0	0	0	0	0	1	0	0	0	0	2
LESS	IPR009218	Predicted HD phosphohydrolase	0	0	0	0	2	0	0	0	0	0	0	0	0	0	0	2
LESS	IPR017751	Glycerol-3-phosphate dehydrogenase, NAD-dependent, eukaryotic	0	0	0	0	0	1	0	0	1	0	0	0	0	0	0	2
LESS	IPR014988	Uncharacterised protein family, YqcI/YcgG	0	0	0	1	0	0	0	1	0	0	0	0	0	0	0	2
MORE	IPR026948	Sialidase	1	0	0	0	0	0	0	0	1	0	0	0	0	0	0	2
LESS	IPR012480	Heparinase II/III-like	0	0	0	0	1	0	0	0	0	1	0	0	0	0	0	2
LESS	IPR021706	Protein of unknown function DUF2990	0	0	0	0	0	0	0	0	1	1	0	0	0	0	0	2
LESS	IPR021988	Protein of unknown function DUF3589	0	0	0	0	0	0	0	0	2	0	0	0	0	0	0	2
LESS	IPR005681	Mitochondrial inner membrane translocase complex, subunit Tim23	0	0	0	0	0	0	0	0	0	1	1	0	0	0	0	2
LESS	IPR006395	Methylaspartate ammonia-lyase	0	0	0	0	0	0	0	0	2	0	0	0	0	0	0	2
MORE	IPR023027	Mannitol dehydrogenase, conserved site	1	1	0	0	0	0	0	0	0	0	0	0	0	0	0	2
LESS	IPR002413	Ves allergen	0	0	0	2	0	0	0	0	0	0	0	0	0	0	0	2
LESS	IPR011420	Nitrogen regulatory AreA, N-terminal	0	0	0	0	0	0	0	0	1	1	0	0	0	0	0	2
LESS	IPR001506	Peptidase M12A, astacin	0	0	0	0	1	0	0	1	0	0	0	0	0	0	0	2
MORE	IPR001555	Phosphoribosylglycinamide formyltransferase, active site	1	1	0	0	0	0	0	0	0	0	0	0	0	0	0	2
MORE	IPR018144	Plus-3 domain, subgroup	1	1	0	0	0	0	0	0	0	0	0	0	0	0	0	2
LESS	IPR002864	Acyl-ACP thioesterase	0	0	0	1	1	0	0	0	0	0	0	0	0	0	0	2
LESS	IPR024047	Protein MM3350-like domain	0	0	2	0	0	0	0	0	0	0	0	0	0	0	0	2
LESS	IPR006583	PAN-3 domain	0	0	0	0	0	0	0	1	0	0	1	0	0	0	0	2
LESS	IPR025656	Oligomerisation domain	0	0	0	0	0	1	0	0	0	0	1	0	0	0	0	2
LESS	IPR019987	GTP-binding protein, ribosome biogenesis, YsxC	0	0	0	0	0	0	0	0	1	0	0	1	0	0	0	2
MORE	IPR026286	Arylmalonate decarboxylase	0	1	0	0	0	0	0	0	0	1	0	0	0	0	0	2
MORE	IPR007868	Hom-end-associated Hint	1	1	0	0	0	0	0	0	0	0	0	0	0	0	0	2
LESS	IPR001153	Barwin	0	0	1	0	0	0	1	0	0	0	0	0	0	0	0	2
LESS	IPR014774	Circadian clock protein KaiC/DNA repair protein RadA	0	0	0	0	0	0	0	2	0	0	0	0	0	0	0	2
LESS	IPR012156	Cold shock, CspA	0	0	1	0	0	0	0	1	0	0	0	0	0	0	0	2
LESS	IPR017067	Ribonuclease H1, eukaryote	0	0	0	0	1	1	0	0	0	0	0	0	0	0	0	2
LESS	IPR010182	Acetylornithine deacetylase/succinyl-diaminopimelate desuccinylase	0	0	0	0	0	0	1	1	0	0	0	0	0	0	0	2
LESS	IPR002840	Domain of unknown function DUF126	0	0	0	0	0	0	0	1	1	0	0	0	0	0	0	2
LESS	IPR010679	Domain of unknown function DUF1254	0	0	0	0	0	0	0	2	0	0	0	0	0	0	0	2
LESS	IPR015201	Antimicrobial protein MiAMP1	0	0	0	0	0	0	0	0	2	0	0	0	0	0	0	2
LESS	IPR027052	Dehydrogenase/reductase SDR member 2/4	0	0	0	0	0	0	0	1	0	0	0	1	0	0	0	2
LESS	IPR003534	Major royal jelly-related	0	0	0	0	0	2	0	0	0	0	0	0	0	0	0	2
LESS	IPR015163	CDC6, C-terminal domain	0	0	0	0	0	0	0	0	1	0	1	0	0	0	0	2
LESS	IPR004881	Ribosome biogenesis GTPase RsgA, putative	0	0	0	0	0	0	1	1	0	0	0	0	0	0	0	2
LESS	IPR000585	Hemopexin-like domain	0	0	0	0	0	0	0	0	0	0	2	0	0	0	0	2
LESS	IPR012386	2',3'-cyclic-nucleotide 3'-phosphodiesterase	0	0	0	0	1	1	0	0	0	0	0	0	0	0	0	2
LESS	IPR015059	Calcium-dependent cell adhesion molecule	0	0	0	0	0	1	0	0	0	0	1	0	0	0	0	2
LESS	IPR008270	Glycoside hydrolase, family 25, active site	0	0	0	0	0	1	0	0	0	1	0	0	0	0	0	2
LESS	IPR012912	Plasmid pRiA4b, Orf3	0	0	2	0	0	0	0	0	0	0	0	0	0	0	0	2
LESS	IPR005468	Avidin/streptavidin	0	0	0	0	2	0	0	0	0	0	0	0	0	0	0	2
LESS	IPR003421	Opine dehydrogenase	0	0	0	2	0	0	0	0	0	0	0	0	0	0	0	2
LESS	IPR004556	Modification methylase HemK	0	0	0	0	1	0	1	0	0	0	0	0	0	0	0	2
LESS	IPR010403	Glycosyltransferase 36 associated	0	0	0	0	1	1	0	0	0	0	0	0	0	0	0	2
LESS	IPR014085	Allophanate hydrolase	0	0	0	0	0	0	1	1	0	0	0	0	0	0	0	2
LESS	IPR000215	Serpin family	0	0	0	0	0	0	0	0	0	0	0	0	1	1	0	2
LESS	IPR014387	CDP-diacylglycerol-inositol 3-phosphatidyltransferase, eukaryote	0	0	0	0	0	1	0	0	1	0	0	0	0	0	0	2
LESS	IPR007466	Peptidyl-arginine deiminase, Porphyromonas-type	0	0	0	0	0	0	0	0	2	0	0	0	0	0	0	2
LESS	IPR024767	Pre-mRNA-splicing factor 38, C-terminal	0	0	0	0	1	0	0	0	0	0	0	0	0	1	0	2
MORE	IPR001482	Type II secretion system protein E	1	0	0	0	0	0	0	0	0	0	0	0	0	1	0	2
LESS	IPR011129	Cold shock protein	0	0	1	0	0	0	0	1	0	0	0	0	0	0	0	2
LESS	IPR009040	Ferritin- like diiron domain	0	0	0	0	0	0	1	0	0	1	0	0	0	0	0	2
LESS	IPR017283	Molecular chaperone Hsp31 and glyoxalase 3	0	0	0	0	0	0	1	1	0	0	0	0	0	0	0	2
LESS	IPR011936	Myxococcus cysteine-rich repeat	0	0	0	0	2	0	0	0	0	0	0	0	0	0	0	2
LESS	IPR010371	Uncharacterised protein family UPF0303	0	0	0	1	0	0	1	0	0	0	0	0	0	0	0	2
LESS	IPR008119	Dense granule Gra6 protein	0	0	0	0	0	0	2	0	0	0	0	0	0	0	0	2
LESS	IPR015308	Protein of unknown function DUF1962	0	0	0	0	0	0	0	0	2	0	0	0	0	0	0	2
LESS	IPR007506	Domain of unknown function DUF521	0	0	0	0	0	0	0	1	1	0	0	0	0	0	0	2
MORE	IPR012710	Phosphonoacetate hydrolase	1	1	0	0	0	0	0	0	0	0	0	0	0	0	0	2
LESS	IPR001307	Thiosulphate sulfurtransferase, conserved site	0	0	0	0	0	0	0	0	0	0	0	1	1	0	0	2
LESS	IPR019499	Valyl-tRNA synthetase, tRNA-binding arm	0	0	0	1	0	0	0	1	0	0	0	0	0	0	0	2
LESS	IPR008917	Eukaryotic transcription factor, Skn-1-like, DNA-binding	0	0	0	0	0	0	0	0	0	0	0	0	1	1	0	2
LESS	IPR016818	Nitric oxide synthase-interacting	0	0	0	1	1	0	0	0	0	0	0	0	0	0	0	2
MORE	IPR004279	Perilipin	1	0	0	0	0	0	0	1	0	0	0	0	0	0	0	2
LESS	IPR016186	C-type lectin-like	0	0	0	0	0	0	0	0	1	0	1	0	0	0	0	2
LESS	IPR012985	Peptidase S64, Ssy5	0	0	0	0	0	0	0	0	0	0	1	0	0	0	1	2
LESS	IPR008331	Ferritin/DPS protein domain	0	0	0	0	0	0	1	0	0	1	0	0	0	0	0	2
LESS	IPR004146	DC1	0	0	0	0	0	0	0	0	0	0	0	1	1	0	0	2
LESS	IPR016478	GTPase, MTG1	0	0	0	0	0	0	0	0	0	0	0	0	0	1	1	2
LESS	IPR012969	Fibrinogen binding	0	0	1	0	0	0	0	0	0	1	0	0	0	0	0	2
MORE	IPR011031	Multihaem cytochrome	1	1	0	0	0	0	0	0	0	0	0	0	0	0	0	2
LESS	IPR026638	Nuclear receptor coactivator 6	0	0	0	0	0	2	0	0	0	0	0	0	0	0	0	2
LESS	IPR000180	Peptidase M19, renal dipeptidase, active site	0	0	0	0	0	0	0	0	0	0	2	0	0	0	0	2
LESS	IPR013656	PAS fold-4	0	0	0	0	0	0	0	0	0	1	1	0	0	0	0	2
LESS	IPR023168	Aspartyl/glutamyl-tRNA(Asn/Gln) amidotransferase subunit B, C-terminal	0	0	0	0	0	0	1	1	0	0	0	0	0	0	0	2
LESS	IPR013869	Protein of unknown function DUF1757	0	0	0	0	0	0	0	1	0	0	1	0	0	0	0	2
MORE	IPR027342	Coronin, fungal	1	0	1	0	0	0	0	0	0	0	0	0	0	0	0	2
LESS	IPR012840	Ribonucleoside-triphosphate reductase, anaerobic-like	0	0	1	0	0	0	0	1	0	0	0	0	0	0	0	2
LESS	IPR026533	Non-canonical purine NTP phosphatase/PRRC1	0	0	0	0	1	0	0	1	0	0	0	0	0	0	0	2
LESS	IPR009267	Protein of unknown function DUF925	0	0	0	0	0	0	1	1	0	0	0	0	0	0	0	2
LESS	IPR015973	Ribosomal protein L19/L19e, domain 2	0	0	0	0	0	0	0	0	0	0	0	1	1	0	0	2
LESS	IPR012833	Ribonucleoside-triphosphate reductase, anaerobic	0	0	1	0	0	0	0	1	0	0	0	0	0	0	0	2
LESS	IPR000653	DegT/DnrJ/EryC1/StrS aminotransferase	0	0	0	0	0	0	0	2	0	0	0	0	0	0	0	2
LESS	IPR023112	Antifungal protein domain	0	0	0	0	0	0	0	2	0	0	0	0	0	0	0	2
LESS	IPR025403	Domain of unknown function DUF4129	0	0	0	0	0	1	0	0	1	0	0	0	0	0	0	2
LESS	IPR025597	Protein of unknown function DUF4345	0	0	0	0	0	0	0	2	0	0	0	0	0	0	0	2
MORE	IPR005404	Potassium channel, voltage dependent, Kv3.3	2	0	0	0	0	0	0	0	0	0	0	0	0	0	0	2
LESS	IPR021297	Protein of unknown function DUF2869	0	0	0	0	0	0	1	1	0	0	0	0	0	0	0	2
LESS	IPR001858	Phosphatidylethanolamine-binding, conserved site	0	0	0	1	0	0	0	1	0	0	0	0	0	0	0	2
LESS	IPR021876	Retrograde transport protein Dsl1 C-terminal	0	0	0	0	0	0	0	0	1	1	0	0	0	0	0	2
LESS	IPR012782	Acetolactate synthase, catabolic	0	0	0	1	0	0	0	0	0	1	0	0	0	0	0	2
LESS	IPR007654	NAD-dependent histone deacetylase Sir2, N-terminal	0	0	0	0	0	0	0	0	0	0	1	0	1	0	0	2
LESS	IPR010137	Acyl-[acyl-carrier-protein]--UDP-N-acetylglucosamine O-acyltransferase	0	0	0	0	2	0	0	0	0	0	0	0	0	0	0	2
LESS	IPR004860	Homing endonuclease, LAGLIDADG	0	0	0	0	0	0	0	0	0	0	0	0	0	2	0	2
LESS	IPR003730	Multi-copper polyphenol oxidoreductase, laccase	0	0	0	0	0	0	0	0	0	0	2	0	0	0	0	2
LESS	IPR012962	Peptidase M54, archaemetzincin	0	0	0	0	1	0	0	1	0	0	0	0	0	0	0	2
MORE	IPR008964	Invasin/intimin cell-adhesion	1	1	0	0	0	0	0	0	0	0	0	0	0	0	0	2
LESS	IPR016828	Alpha-L-arabinofuranosidase	0	0	0	0	0	0	0	1	1	0	0	0	0	0	0	2
LESS	IPR010658	Nodulin-like	0	0	0	0	0	0	0	0	0	1	1	0	0	0	0	2
LESS	IPR009593	Protein of unknown function DUF1203	0	0	0	0	0	0	0	0	0	0	2	0	0	0	0	2
LESS	IPR005494	Glutathionylspermidine synthase, pre-ATP-grasp-like domain	0	0	0	2	0	0	0	0	0	0	0	0	0	0	0	2
MORE	IPR020813	Fibrillarin, conserved site	1	1	0	0	0	0	0	0	0	0	0	0	0	0	0	2
MORE	IPR021345	Protein of unknown function DUF2961	0	1	0	0	0	0	0	0	1	0	0	0	0	0	0	2
MORE	IPR026853	DNA-binding protein SMUBP-2	1	1	0	0	0	0	0	0	0	0	0	0	0	0	0	2
LESS	IPR013111	EGF, extracellular	0	0	0	0	0	0	0	0	0	0	0	1	0	0	1	2
LESS	IPR016119	Bromoperoxidase/chloroperoxidase, C-terminal	0	0	0	1	1	0	0	0	0	0	0	0	0	0	0	2
LESS	IPR007132	Protein of unknown function DUF346	0	0	0	0	0	0	0	0	0	0	2	0	0	0	0	2
MORE	IPR002150	Ribosomal protein L31	1	1	0	0	0	0	0	0	0	0	0	0	0	0	0	2
LESS	IPR025476	Helitron helicase-like domain	0	0	0	0	0	0	2	0	0	0	0	0	0	0	0	2
LESS	IPR025494	Protein of unknown function DUF4385	0	0	0	1	0	0	0	1	0	0	0	0	0	0	0	2
LESS	IPR007374	ASCH domain	0	0	0	0	2	0	0	0	0	0	0	0	0	0	0	2
LESS	IPR010621	Domain of unknown function DUF1214	0	0	0	0	0	0	0	2	0	0	0	0	0	0	0	2
LESS	IPR025979	ChrR-like cupin domain	0	0	0	0	0	0	0	2	0	0	0	0	0	0	0	2
LESS	IPR020459	AMP-binding	0	0	2	0	0	0	0	0	0	0	0	0	0	0	0	2
LESS	IPR027279	D-aminopeptidase/lipoprotein domain	0	0	0	0	0	0	0	2	0	0	0	0	0	0	0	2
LESS	IPR005678	Mitochondrial inner membrane translocase complex, subunit Tim17	0	0	0	0	1	0	0	0	0	0	1	0	0	0	0	2
LESS	IPR000291	D-alanine--D-alanine ligase/VANA/B/C, conserved site	0	0	0	0	0	2	0	0	0	0	0	0	0	0	0	2
LESS	IPR001904	Paxillin	0	0	0	0	0	0	0	2	0	0	0	0	0	0	0	2
LESS	IPR001818	Peptidase M10, metallopeptidase	0	0	0	0	2	0	0	0	0	0	0	0	0	0	0	2
LESS	IPR026055	Fatty acyl-CoA reductase	0	0	0	1	0	0	0	0	1	0	0	0	0	0	0	2
LESS	IPR015897	CHK kinase-like	0	0	0	0	0	0	0	2	0	0	0	0	0	0	0	2
LESS	IPR003614	Knottin, scorpion toxin-like	0	0	0	0	0	0	2	0	0	0	0	0	0	0	0	2
MORE	IPR006678	tRNA intron endonuclease, N-terminal	0	1	0	0	0	0	0	0	0	0	0	0	0	1	0	2
LESS	IPR026108	Hyaluronan synthase 3	0	0	0	0	1	0	0	0	0	0	0	0	0	0	0	1
LESS	IPR011646	KAP P-loop	0	0	0	0	0	0	0	1	0	0	0	0	0	0	0	1
LESS	IPR017060	Cyclin L	0	0	0	0	0	0	0	0	0	1	0	0	0	0	0	1
LESS	IPR011095	D-alanine--D-alanine ligase, C-terminal	0	0	0	0	0	1	0	0	0	0	0	0	0	0	0	1
LESS	IPR026962	Katanin p80 subunit B1	0	0	0	0	0	1	0	0	0	0	0	0	0	0	0	1
LESS	IPR023159	SO1590-like domain	0	0	0	0	0	0	0	0	0	1	0	0	0	0	0	1
LESS	IPR006340	Uncharacterised protein family UPF0340	0	0	0	0	0	0	0	1	0	0	0	0	0	0	0	1
LESS	IPR019152	Protein of unknown function DUF2046	0	0	0	0	0	1	0	0	0	0	0	0	0	0	0	1
LESS	IPR004236	Peptidase S1A, alpha-lytic prodomain	0	0	0	1	0	0	0	0	0	0	0	0	0	0	0	1
LESS	IPR000276	G protein-coupled receptor, rhodopsin-like	0	0	0	0	0	0	0	1	0	0	0	0	0	0	0	1
LESS	IPR025568	Domain of unknown function DUF4334	0	0	1	0	0	0	0	0	0	0	0	0	0	0	0	1
LESS	IPR018584	Protein of unknown function DUF2029	0	0	0	1	0	0	0	0	0	0	0	0	0	0	0	1
LESS	IPR016766	Transcription regulator Tri6	0	0	0	0	0	0	0	1	0	0	0	0	0	0	0	1
LESS	IPR015791	Antimicrobial/protein inhibitor, gamma-crystallin-like	0	0	0	0	0	0	0	0	1	0	0	0	0	0	0	1
LESS	IPR005163	3-alpha domain	0	0	0	0	0	0	0	1	0	0	0	0	0	0	0	1
LESS	IPR000138	Hydroxymethylglutaryl-CoA lyase, active site	0	0	1	0	0	0	0	0	0	0	0	0	0	0	0	1
LESS	IPR017796	Tryptophan dimethylallyltransferase, sub-group	0	0	0	0	0	0	0	0	1	0	0	0	0	0	0	1
LESS	IPR015280	Rap1, DNA-binding domain	0	0	0	1	0	0	0	0	0	0	0	0	0	0	0	1
LESS	IPR000864	Proteinase inhibitor I13, potato inhibitor I	0	0	0	0	0	0	0	1	0	0	0	0	0	0	0	1
LESS	IPR015115	Centromere protein Cenp-B, dimerisation domain	0	0	0	0	0	0	0	1	0	0	0	0	0	0	0	1
MORE	IPR008465	Dystroglycan	0	1	0	0	0	0	0	0	0	0	0	0	0	0	0	1
LESS	IPR010753	Protein of unknown function DUF1330	0	0	0	0	0	0	0	1	0	0	0	0	0	0	0	1
LESS	IPR011324	Cytotoxic necrotizing factor-like, catalytic	0	0	0	0	0	0	0	0	0	0	1	0	0	0	0	1
LESS	IPR007747	Menin	0	0	0	0	0	1	0	0	0	0	0	0	0	0	0	1
LESS	IPR007310	Aerobactin siderophore biosynthesis, IucA/IucC, N-terminal	0	0	0	0	0	0	0	1	0	0	0	0	0	0	0	1
LESS	IPR019844	Cold-shock conserved site	0	0	0	0	0	0	0	1	0	0	0	0	0	0	0	1
LESS	IPR009045	Hedgehog signalling/DD-peptidase zinc-binding domain	0	0	0	0	0	0	0	0	0	0	1	0	0	0	0	1
LESS	IPR004934	Tropomodulin	0	0	0	0	0	1	0	0	0	0	0	0	0	0	0	1
LESS	IPR003645	Follistatin-like, N-terminal	0	0	0	0	0	0	1	0	0	0	0	0	0	0	0	1
LESS	IPR023116	Phosphonoacetate hydrolase, insert domain	0	0	0	0	0	0	0	0	0	1	0	0	0	0	0	1
LESS	IPR017627	Conserved hypothetical protein CHP03214, putative allantoin-urate catabolism protein	0	0	0	0	0	0	0	1	0	0	0	0	0	0	0	1
LESS	IPR018648	Protein of unknown function DUF2076	0	0	1	0	0	0	0	0	0	0	0	0	0	0	0	1
LESS	IPR003177	Cytochrome c oxidase, subunit VIIa	0	0	0	0	0	0	0	0	0	1	0	0	0	0	0	1
LESS	IPR003170	UDP-N-acetylenolpyruvoylglucosamine reductase	0	0	0	0	0	0	0	0	1	0	0	0	0	0	0	1
LESS	IPR000486	Extradiol ring-cleavage dioxygenase, class I /II	0	0	0	0	1	0	0	0	0	0	0	0	0	0	0	1
LESS	IPR002350	Kazal domain	0	0	0	0	1	0	0	0	0	0	0	0	0	0	0	1
LESS	IPR005299	SAM dependent carboxyl methyltransferase	0	0	0	0	0	0	0	1	0	0	0	0	0	0	0	1
LESS	IPR013128	Peptidase C1A, papain	0	0	0	0	1	0	0	0	0	0	0	0	0	0	0	1
LESS	IPR021973	SprA-related family	0	0	0	0	0	0	0	0	0	0	0	0	1	0	0	1
LESS	IPR018647	Domain of unknown function DUF2075	0	0	1	0	0	0	0	0	0	0	0	0	0	0	0	1
LESS	IPR014010	Egg jelly receptor, REJ-like	0	0	0	0	1	0	0	0	0	0	0	0	0	0	0	1
LESS	IPR008164	Repeat of unknown function XGLTT	0	0	1	0	0	0	0	0	0	0	0	0	0	0	0	1
LESS	IPR000738	WHEP-TRS	0	0	0	0	0	0	0	0	1	0	0	0	0	0	0	1
LESS	IPR004441	RNA methyltransferase TrmH family	0	0	0	1	0	0	0	0	0	0	0	0	0	0	0	1
LESS	IPR006419	Nicotinamide mononucleotide transporter PnuC	0	0	0	0	0	0	0	0	0	0	0	0	0	1	0	1
LESS	IPR013606	IRSp53/MIM homology domain (IMD)	0	0	0	0	0	0	0	1	0	0	0	0	0	0	0	1
LESS	IPR012089	2-thiocytidine tRNA biosynthesis protein, TtcA	0	0	0	0	0	0	0	1	0	0	0	0	0	0	0	1
LESS	IPR011127	D-alanine--D-alanine ligase, N-terminal domain	0	0	0	0	0	1	0	0	0	0	0	0	0	0	0	1
LESS	IPR016610	Exonuclease V, Saccharomyces	0	0	0	0	0	1	0	0	0	0	0	0	0	0	0	1
LESS	IPR004212	GTF2I-like repeat	0	0	0	0	0	0	0	0	0	0	0	0	1	0	0	1
LESS	IPR000540	Flagellar motor protein MotA, conserved site	0	0	0	1	0	0	0	0	0	0	0	0	0	0	0	1
LESS	IPR003646	SH3-like domain, bacterial	0	0	0	0	1	0	0	0	0	0	0	0	0	0	0	1
LESS	IPR009299	Gammaherpesvirus capsid	0	0	0	0	0	0	0	0	0	0	0	0	0	0	1	1
LESS	IPR022662	Methylaspartate ammonia-lyase, C-terminal	0	0	0	0	0	0	0	0	1	0	0	0	0	0	0	1
LESS	IPR010241	Ferredoxin [2Fe-2S], plant	0	0	0	0	0	0	0	1	0	0	0	0	0	0	0	1
LESS	IPR022409	PKD/Chitinase domain	0	0	0	0	0	0	1	0	0	0	0	0	0	0	0	1
LESS	IPR012814	Pyranose oxidase	0	0	0	0	1	0	0	0	0	0	0	0	0	0	0	1
LESS	IPR019087	Mediator complex, subunit Med15, metazoa	0	0	0	0	0	1	0	0	0	0	0	0	0	0	0	1
LESS	IPR021934	Sox C-terminal transactivation domain	0	0	0	0	0	0	0	1	0	0	0	0	0	0	0	1
LESS	IPR012789	3-carboxy-cis,cis-muconate cycloisomerase	0	0	0	0	0	0	1	0	0	0	0	0	0	0	0	1
LESS	IPR003679	Aminoglycoside 3-N-acetyltransferase	0	0	0	0	0	0	0	1	0	0	0	0	0	0	0	1
LESS	IPR001943	UVR domain	0	0	0	0	0	0	1	0	0	0	0	0	0	0	0	1
LESS	IPR013019	MAD homology, MH1	0	0	0	1	0	0	0	0	0	0	0	0	0	0	0	1
LESS	IPR021304	Adenovirus 33kDa/22kDa phosphoprotein	0	0	0	0	0	0	0	0	0	0	0	0	0	0	1	1
LESS	IPR016445	Lipase YDL109c	0	0	0	0	0	0	0	0	1	0	0	0	0	0	0	1
LESS	IPR002918	Lipase EstA/Esterase EstB	0	0	0	0	0	0	0	0	0	1	0	0	0	0	0	1
LESS	IPR022772	von Hippel-Lindau disease tumour suppressor, beta/alpha domain	0	0	0	0	0	0	0	1	0	0	0	0	0	0	0	1
LESS	IPR003256	Ribosomal protein L24	0	0	0	0	0	0	0	0	1	0	0	0	0	0	0	1
LESS	IPR014434	Monothiol glutaredoxin	0	0	0	0	0	0	0	0	0	0	1	0	0	0	0	1
LESS	IPR001759	Pentaxin	0	0	0	0	0	0	0	0	1	0	0	0	0	0	0	1
LESS	IPR008197	Whey acidic protein-type 4-disulphide core	0	0	0	0	0	0	1	0	0	0	0	0	0	0	0	1
LESS	IPR012853	Chloramphenicol phosphotransferase-like	0	0	0	1	0	0	0	0	0	0	0	0	0	0	0	1
LESS	IPR008669	LSM-interacting domain	0	0	0	0	0	0	0	1	0	0	0	0	0	0	0	1
LESS	IPR013326	Apolipoprotein	0	0	0	0	0	0	1	0	0	0	0	0	0	0	0	1
LESS	IPR018641	Transferase 1, rSAM/selenodomain-associated	0	0	0	0	0	0	0	0	0	0	1	0	0	0	0	1
LESS	IPR019433	GPI-Mannosyltransferase II co-activator, Pga1	0	0	0	0	0	0	0	0	0	1	0	0	0	0	0	1
LESS	IPR024574	Domain of unknown function DUF3361	0	0	0	0	0	0	0	0	0	0	1	0	0	0	0	1
LESS	IPR020119	Pseudouridine synthase TruD, conserved site	0	0	0	0	0	0	1	0	0	0	0	0	0	0	0	1
LESS	IPR007345	Polysaccharide pyruvyl transferase	0	0	0	0	0	0	0	1	0	0	0	0	0	0	0	1
LESS	IPR021565	FYVE-finger-containing Rab5 effector protein rabenosyn-5	0	0	0	0	1	0	0	0	0	0	0	0	0	0	0	1
LESS	IPR006538	Cobalt chelatase, CobT subunit	0	0	0	0	0	0	0	0	1	0	0	0	0	0	0	1
LESS	IPR026351	Radical SAM/Cys-rich domain protein	0	0	0	0	0	0	0	0	0	0	1	0	0	0	0	1
LESS	IPR004913	Herpesvirus glycoprotein J	0	0	0	0	0	0	0	1	0	0	0	0	0	0	0	1
LESS	IPR010711	Phospholipase A2, group XII secretory	0	0	0	0	1	0	0	0	0	0	0	0	0	0	0	1
LESS	IPR022706	Antifungal protein	0	0	0	0	0	0	0	1	0	0	0	0	0	0	0	1
LESS	IPR021884	Protein of unknown function DUF3494	0	0	1	0	0	0	0	0	0	0	0	0	0	0	0	1
LESS	IPR017593	Allantoinase	0	0	0	0	0	0	0	0	1	0	0	0	0	0	0	1
LESS	IPR002989	Mycobacterial pentapeptide repeat	0	0	0	1	0	0	0	0	0	0	0	0	0	0	0	1
LESS	IPR006586	ADAM, cysteine-rich	0	0	0	0	0	0	0	0	0	0	0	0	0	1	0	1
LESS	IPR015038	Uncharacterised protein family CsiD	0	0	0	0	0	0	0	0	0	0	1	0	0	0	0	1
LESS	IPR018627	Uncharacterised protein family UPF0405	0	0	0	1	0	0	0	0	0	0	0	0	0	0	0	1
LESS	IPR019651	Glutamate dehydrogenase, NAD-specific	0	0	0	0	0	0	0	0	1	0	0	0	0	0	0	1
LESS	IPR000944	Transcription regulator Rrf2-like	0	0	0	0	1	0	0	0	0	0	0	0	0	0	0	1
LESS	IPR018159	Spectrin/alpha-actinin	0	0	0	0	1	0	0	0	0	0	0	0	0	0	0	1
LESS	IPR025984	MazG-like domain	0	0	0	0	0	0	0	1	0	0	0	0	0	0	0	1
LESS	IPR004333	Transcription factor, SBP-box	0	0	1	0	0	0	0	0	0	0	0	0	0	0	0	1
LESS	IPR027090	Enoyl-CoA hydratase 2	0	0	0	0	0	0	1	0	0	0	0	0	0	0	0	1
LESS	IPR012646	RNA ligase, DRB0094	0	0	0	0	0	0	0	1	0	0	0	0	0	0	0	1
LESS	IPR026898	Protease PrsW	0	0	0	0	0	0	0	0	1	0	0	0	0	0	0	1
LESS	IPR006731	Herpesvirus phosphoprotein 85 (HHV6-7 U14/HCMV UL25)	0	0	0	0	0	0	0	1	0	0	0	0	0	0	0	1
LESS	IPR000863	Sulfotransferase domain	0	0	0	0	0	0	0	1	0	0	0	0	0	0	0	1
LESS	IPR018724	Protein of unknown function DUF2257	0	0	0	0	0	1	0	0	0	0	0	0	0	0	0	1
LESS	IPR003245	Plastocyanin-like	0	0	0	0	0	1	0	0	0	0	0	0	0	0	0	1
LESS	IPR016441	Uncharacterised conserved protein UCP005250	0	0	0	0	0	1	0	0	0	0	0	0	0	0	0	1
LESS	IPR005945	Proline-specific peptidase	0	0	0	0	1	0	0	0	0	0	0	0	0	0	0	1
LESS	IPR026974	Pre-mRNA-splicing factor SPP2/cwf28	0	0	0	1	0	0	0	0	0	0	0	0	0	0	0	1
LESS	IPR010409	GAGA binding-like	0	0	0	0	0	0	0	0	0	0	0	1	0	0	0	1
LESS	IPR021607	Protein of unknown function DUF3224	0	0	0	0	0	0	0	0	0	1	0	0	0	0	0	1
LESS	IPR014047	Chromate transporter, long chain	0	0	0	0	0	0	0	0	0	1	0	0	0	0	0	1
LESS	IPR025951	GXWXG domain	0	0	1	0	0	0	0	0	0	0	0	0	0	0	0	1
LESS	IPR001064	Beta/gamma crystallin	0	0	0	1	0	0	0	0	0	0	0	0	0	0	0	1
LESS	IPR013888	Ribonuclease P, Rpm2, mitochondrial	0	0	0	0	0	0	0	0	0	1	0	0	0	0	0	1
LESS	IPR022770	FhuF/siderophore biosynthesis protein, C-terminal	0	0	0	0	0	0	0	1	0	0	0	0	0	0	0	1
LESS	IPR015054	Domain of unknown function DUF1872	0	0	0	0	0	0	1	0	0	0	0	0	0	0	0	1
LESS	IPR021862	Protein of unknown function DUF3472	0	0	0	0	0	0	0	0	1	0	0	0	0	0	0	1
LESS	IPR018378	C-type lectin, conserved site	0	0	0	0	0	0	0	0	1	0	0	0	0	0	0	1
LESS	IPR019742	Alpha-2-macroglobulin, conserved site	0	0	0	0	0	0	0	0	0	0	1	0	0	0	0	1
LESS	IPR024521	Domain of unknown function DUF3641	0	0	0	0	0	0	0	0	0	0	1	0	0	0	0	1
LESS	IPR020951	Mitochondrial outer membrane translocase complex, subunit Tom22, fungi	0	0	0	0	0	1	0	0	0	0	0	0	0	0	0	1
LESS	IPR011394	NTP Pyrophosphohydrolase MazG-related, RS21-C6	0	0	0	0	0	0	0	1	0	0	0	0	0	0	0	1
LESS	IPR015007	Nuclear pore complex, NUP2/50/61	0	0	0	0	0	0	0	0	0	0	0	0	0	1	0	1
LESS	IPR022441	Parallel beta-helix repeat-2	0	0	0	0	0	0	0	0	0	1	0	0	0	0	0	1
LESS	IPR024064	FdhE-like	0	0	1	0	0	0	0	0	0	0	0	0	0	0	0	1
LESS	IPR003198	Amidinotransferase	0	0	0	0	0	0	0	0	0	0	1	0	0	0	0	1
LESS	IPR017039	Virulence factor BrkB	0	0	0	1	0	0	0	0	0	0	0	0	0	0	0	1
LESS	IPR013324	RNA polymerase sigma factor, region 3/4	0	0	0	1	0	0	0	0	0	0	0	0	0	0	0	1
LESS	IPR002138	Peptidase C14, caspase non-catalytic subunit p10	0	0	0	1	0	0	0	0	0	0	0	0	0	0	0	1
LESS	IPR007848	Methyltransferase small domain	0	0	0	1	0	0	0	0	0	0	0	0	0	0	0	1
LESS	IPR011827	3-isopropylmalate dehydratase, small subunit, subgroup	0	0	0	0	0	0	0	0	1	0	0	0	0	0	0	1
LESS	IPR008258	Lytic transglycosylase-like, catalytic	0	0	0	0	0	0	0	0	1	0	0	0	0	0	0	1
LESS	IPR000668	Peptidase C1A, papain C-terminal	0	0	0	0	1	0	0	0	0	0	0	0	0	0	0	1
LESS	IPR023374	AttH-like domain	0	0	0	0	0	0	0	0	1	0	0	0	0	0	0	1
LESS	IPR003713	Flagellar protein FliS	0	0	0	0	0	0	0	1	0	0	0	0	0	0	0	1
LESS	IPR014895	Alginate lyase 2	0	0	0	0	0	0	0	0	0	1	0	0	0	0	0	1
LESS	IPR007963	Peptidase M61, catalytic domain	0	0	1	0	0	0	0	0	0	0	0	0	0	0	0	1
LESS	IPR023795	Protease inhibitor I4, serpin, conserved site	0	0	0	0	0	0	0	0	0	0	0	0	1	0	0	1
LESS	IPR011619	Ferrous iron transport protein B, N-terminal	0	0	0	0	0	0	1	0	0	0	0	0	0	0	0	1
LESS	IPR011254	Prismane-like	0	0	0	0	0	0	0	1	0	0	0	0	0	0	0	1
LESS	IPR002860	BNR repeat	0	0	0	0	1	0	0	0	0	0	0	0	0	0	0	1
LESS	IPR008783	Podoplanin	0	0	0	0	1	0	0	0	0	0	0	0	0	0	0	1
LESS	IPR012643	Wound-inducible basic	0	0	0	1	0	0	0	0	0	0	0	0	0	0	0	1
LESS	IPR002325	Cytochrome f	0	0	0	0	1	0	0	0	0	0	0	0	0	0	0	1
LESS	IPR022665	Methylaspartate ammonia-lyase, N-terminal	0	0	0	0	0	0	0	0	1	0	0	0	0	0	0	1
LESS	IPR024642	SUZ-C domain	0	0	0	0	0	0	0	0	1	0	0	0	0	0	0	1
LESS	IPR025829	Zinc knuckle CX2CX3GHX4C	0	0	0	0	1	0	0	0	0	0	0	0	0	0	0	1
LESS	IPR001190	Speract/scavenger receptor	0	0	0	0	0	1	0	0	0	0	0	0	0	0	0	1
LESS	IPR008858	TROVE	0	0	0	0	1	0	0	0	0	0	0	0	0	0	0	1
LESS	IPR007434	Protein of unknown function DUF482	0	0	0	0	0	0	0	1	0	0	0	0	0	0	0	1
LESS	IPR020965	Aromatic prenyltransferase	0	0	0	0	0	0	0	0	0	1	0	0	0	0	0	1
LESS	IPR001769	Peptidase C25	0	0	0	0	0	0	1	0	0	0	0	0	0	0	0	1
LESS	IPR001226	Flavodoxin, conserved site	0	0	0	0	0	0	0	0	1	0	0	0	0	0	0	1
LESS	IPR003134	Hs1/Cortactin	0	0	0	0	1	0	0	0	0	0	0	0	0	0	0	1
LESS	IPR019953	Peroxiredoxin, organic hydroperoxide resistance-related	0	0	0	0	0	0	0	1	0	0	0	0	0	0	0	1
LESS	IPR022794	Bul1, C-terminal	0	0	0	0	0	0	0	1	0	0	0	0	0	0	0	1
LESS	IPR001809	Outer surface lipoprotein, Borrelia	0	0	0	1	0	0	0	0	0	0	0	0	0	0	0	1
LESS	IPR005686	Mitochondrial import receptor subunit Tom40	0	0	0	0	0	1	0	0	0	0	0	0	0	0	0	1
LESS	IPR005381	Zinc finger-XS domain	0	0	0	0	0	0	0	1	0	0	0	0	0	0	0	1
LESS	IPR017398	Chromatin modification-related protein EAF3/MRG15	0	0	0	0	0	0	0	0	1	0	0	0	0	0	0	1
LESS	IPR024462	Beta-glucosidase, GBA2 type, N-terminal	0	0	0	0	0	0	0	0	1	0	0	0	0	0	0	1
LESS	IPR018997	PUB domain	0	0	0	0	1	0	0	0	0	0	0	0	0	0	0	1
LESS	IPR024724	Molybdenum cofactor biosynthesis protein F	0	0	0	0	0	0	0	1	0	0	0	0	0	0	0	1
LESS	IPR021168	Bifunctional polymyxin resistance protein, ArnA	0	0	0	0	0	0	0	1	0	0	0	0	0	0	0	1
LESS	IPR004035	Endonuclease III, iron-sulphur binding site	0	0	0	0	0	0	0	0	0	0	0	0	1	0	0	1
LESS	IPR025965	FlgD Ig-like domain	0	0	0	0	0	1	0	0	0	0	0	0	0	0	0	1
LESS	IPR000118	Granulin	0	0	0	0	0	0	0	0	0	1	0	0	0	0	0	1
LESS	IPR003117	cAMP-dependent protein kinase, regulatory subunit, type I/II alpha/beta	0	0	0	0	0	0	1	0	0	0	0	0	0	0	0	1
LESS	IPR019437	Telomerase holoenzyme, Est3 subunit	0	0	0	0	0	0	0	0	0	0	1	0	0	0	0	1
LESS	IPR022567	Domain of unknown function DUF3459	0	0	0	0	0	0	1	0	0	0	0	0	0	0	0	1
LESS	IPR010399	Tify	0	0	0	0	0	0	0	0	0	0	0	0	0	0	1	1
LESS	IPR006938	Protein of unknown function DUF624	0	0	0	0	0	0	0	1	0	0	0	0	0	0	0	1
LESS	IPR016938	Uncharacterised protein family UPF0317	0	0	0	0	0	0	0	0	1	0	0	0	0	0	0	1
LESS	IPR018844	Nucleolar protein Dnt1-like, N-terminal	0	0	0	0	0	0	0	0	0	0	1	0	0	0	0	1
LESS	IPR018480	Phospho-N-acetylmuramoyl-pentapeptide transferase, conserved site	0	0	0	0	0	0	0	0	0	0	0	0	1	0	0	1
LESS	IPR013597	Group II intron, maturase-specific	0	0	0	0	0	0	0	0	0	0	0	1	0	0	0	1
LESS	IPR016126	Secretoglobin	0	0	0	0	0	0	0	0	1	0	0	0	0	0	0	1
LESS	IPR026906	Leucine rich repeat 5	0	0	0	0	0	0	0	0	1	0	0	0	0	0	0	1
LESS	IPR020802	Polyketide synthase, thioesterase domain	0	0	0	0	0	0	0	0	0	1	0	0	0	0	0	1
LESS	IPR000525	Initiator Rep protein	0	0	0	1	0	0	0	0	0	0	0	0	0	0	0	1
LESS	IPR000372	Leucine-rich repeat-containing N-terminal	0	0	0	1	0	0	0	0	0	0	0	0	0	0	0	1
LESS	IPR007779	Rotavirus VP2	0	0	0	0	0	0	0	0	0	0	1	0	0	0	0	1
LESS	IPR023950	Flavohemoprotein	0	0	0	0	0	0	0	0	1	0	0	0	0	0	0	1
LESS	IPR013134	Zinc hook, Rad50	0	0	0	0	0	1	0	0	0	0	0	0	0	0	0	1
LESS	IPR004978	Stanniocalcin	0	0	0	0	0	0	0	0	0	0	1	0	0	0	0	1
LESS	IPR020941	Suppressor of fused domain	0	0	0	0	0	0	0	0	0	0	0	0	0	1	0	1
LESS	IPR012857	Peptidase S12, aminopeptidase DmpB, domain C	0	0	0	0	0	0	0	1	0	0	0	0	0	0	0	1
LESS	IPR011716	Tetratricopeptide TPR-3	0	0	0	0	0	1	0	0	0	0	0	0	0	0	0	1
LESS	IPR010903	Protein of unknown function DUF1517	0	0	0	1	0	0	0	0	0	0	0	0	0	0	0	1
LESS	IPR021337	Protein of unknown function DUF2951	0	0	0	1	0	0	0	0	0	0	0	0	0	0	0	1
LESS	IPR007743	Interferon-inducible GTPase	0	0	1	0	0	0	0	0	0	0	0	0	0	0	0	1
LESS	IPR021536	DNA ligase IV	0	0	0	0	1	0	0	0	0	0	0	0	0	0	0	1
LESS	IPR024381	Protein of unknown function DUF2561	0	0	0	1	0	0	0	0	0	0	0	0	0	0	0	1
LESS	IPR016282	Glycoside hydrolase, family 5, endoglucanase B	0	0	0	0	0	0	0	0	1	0	0	0	0	0	0	1
LESS	IPR007517	Rad50 zinc hook	0	0	0	0	0	1	0	0	0	0	0	0	0	0	0	1
LESS	IPR004483	DNA helicase, putative	0	0	0	0	0	0	0	0	0	1	0	0	0	0	0	1
LESS	IPR019026	Peptidase M64, IgA	0	0	0	1	0	0	0	0	0	0	0	0	0	0	0	1
LESS	IPR027388	Ku70, bridge and pillars domain	0	0	0	0	0	0	0	1	0	0	0	0	0	0	0	1
LESS	IPR001014	Ribosomal protein L23/L25, conserved site	0	0	0	1	0	0	0	0	0	0	0	0	0	0	0	1
LESS	IPR004570	CDP-diacylglycerol--glycerol-3-phosphate 3-phosphatidyltransferase	0	0	0	0	0	0	0	0	1	0	0	0	0	0	0	1
LESS	IPR010458	Trichodiene synthase, ascomycetes	0	0	0	0	0	0	0	1	0	0	0	0	0	0	0	1
LESS	IPR000914	Bacterial extracellular solute-binding protein, family 5	0	0	0	0	0	0	0	1	0	0	0	0	0	0	0	1
LESS	IPR019334	Transmembrane protein 170	0	0	0	0	0	1	0	0	0	0	0	0	0	0	0	1
LESS	IPR023114	Elongated TPR repeat-containing domain	0	0	0	0	0	0	0	1	0	0	0	0	0	0	0	1
LESS	IPR024925	Malonyl CoA-acyl carrier protein transacylase	0	0	0	0	0	0	0	0	1	0	0	0	0	0	0	1
LESS	IPR001519	Ferritin	0	0	0	0	0	0	1	0	0	0	0	0	0	0	0	1
LESS	IPR022702	DNA (cytosine-5)-methyltransferase 1, replication foci domain	0	0	0	0	0	0	0	0	0	0	1	0	0	0	0	1
LESS	IPR013265	TRI9, Fusarium species	0	0	0	0	0	0	0	1	0	0	0	0	0	0	0	1
LESS	IPR001955	Pancreatic hormone-like	0	0	0	0	0	1	0	0	0	0	0	0	0	0	0	1
LESS	IPR020347	Ribonucleases P/MRP, subunit POP8	0	0	0	0	0	0	0	0	0	1	0	0	0	0	0	1
LESS	IPR009090	D-aminopeptidase, domain B/C	0	0	0	0	0	0	0	1	0	0	0	0	0	0	0	1

## Sheet: Table S5
Supplementary Table 5. Comparative genomic analysis of carbohydrate active enzymes (CAZy) of Sporothrix schenckii and S. brasiliensis compared to other dimorphic fungal pathogens and close-related Sordariomycetes.
GH	1	2	3	5	6	7	10	11	12	13	15	16	17	18	20	23	24	25	26	27	28	29	30	31	32	33	35	36	37	38	39	43	45	47	49	51	53	54	55	62	63	64	65	67	71	AZ	74	75	76
Sporothrix brasiliensis	1	7	13	14	1	5	2	3	2	5	3	17	2	19	1	0	0	0	0	0	5	0	2	5	0	1	1	1	2	1	0	6	4	7	1	1	1	0	5	1	1	2	0	1	0	0	0	0	8
Sporothrix schenckii	2	6	14	15	1	5	2	3	2	6	3	15	3	18	1	0	0	0	0	0	5	0	3	5	2	1	1	1	2	1	0	6	4	7	1	1	1	0	8	1	1	2	0	1	0	0	0	0	9
Coccidioides immitis RS	0	1	5	2	0	0	0	0	0	5	1	9	4	9	2	0	0	0	0	0	0	0	0	2	0	0	0	1	1	1	0	1	0	6	0	0	0	0	1	0	1	0	1	0	1	4	0	1	3
Ajellomyces capsulatus H88	0	2	4	3	0	0	0	0	0	6	1	9	4	7	3	0	1	0	0	0	0	0	0	3	0	0	0	1	2	1	0	2	0	8	0	0	0	0	6	0	1	0	1	0	1	4	0	0	4
Penicillium marneffei ATCC 18224	3	6	14	8	1	2	1	3	3	11	3	15	4	26	2	0	0	1	0	2	7	0	5	8	0	0	3	1	1	1	1	7	2	7	1	1	1	4	6	2	1	3	1	2	7	5	1	1	7
Aspergillus fumigatus Af293	5	6	19	14	1	4	4	4	4	16	5	14	5	18	2	1	0	3	0	5	14	0	1	7	5	1	5	3	1	1	1	18	1	5	0	2	1	1	7	2	1	0	1	1	8	7	2	4	8
Aspergillus nidulans FGSC A4	3	11	21	16	2	3	3	2	1	13	2	13	5	20	2	0	1	3	3	3	10	0	0	10	2	1	4	4	1	1	2	18	1	7	0	3	1	1	6	2	1	0	1	1	5	5	2	2	7
Grosmannia clavigera	1	3	15	8	0	3	0	1	5	5	2	12	4	12	2	0	0	0	1	0	6	1	1	1	0	0	2	1	2	1	1	7	1	6	0	2	1	0	3	0	1	2	0	0	0	5	0	0	9
Verticillium dahliae VdLs.17	3	6	17	13	4	6	4	5	6	8	4	12	7	19	3	0	1	0	1	5	12	0	1	9	3	1	5	1	2	2	1	22	2	8	1	2	1	1	3	0	1	2	0	1	2	4	2	1	8
Magnaporthe oryzae 70-15	2	8	18	13	3	5	6	5	4	10	2	18	7	17	3	0	0	0	0	4	4	4	1	6	5	1	0	2	2	2	1	19	1	9	0	3	1	1	7	4	2	2	0	1	1	5	1	1	8
Neurospora crassa OR74A	1	5	9	7	3	5	4	2	1	10	2	14	4	12	1	0	0	1	1	0	2	0	2	5	1	0	2	1	2	1	0	7	1	8	0	1	1	1	6	0	1	2	0	1	6	5	1	1	10
Gibberella zeae PH-1	3	10	22	15	1	2	5	3	4	8	3	21	6	19	2	0	0	0	0	2	6	1	0	8	5	1	3	3	2	1	2	17	1	11	0	2	1	1	3	1	1	2	0	1	0	3	1	1	8
Podospora anserina S mat+	1	7	11	12	4	6	8	6	2	9	3	12	4	20	1	0	1	0	1	2	0	0	3	5	0	0	1	1	2	1	0	10	2	9	0	1	1	0	7	2	1	1	0	1	3	6	1	1	9
GT	1	2	3	4	5	8	15	17	20	21	22	24	25	31	32	33	34	35	39	41	48	50	55	57	58	59	61	62	64	66	69	71	76	90	91
Sporothrix brasiliensis	8	14	1	5	0	2	3	1	3	1	4	1	1	4	6	1	3	1	3	1	1	1	0	2	1	1	3	3	0	1	4	1	1	6	0
Sporothrix schenckii	7	14	1	5	0	2	3	1	3	1	4	1	1	4	6	1	3	2	3	1	1	1	0	2	1	1	3	3	0	1	4	1	2	6	0
Coccidioides immitis RS	5	13	1	3	1	3	3	0	3	1	4	1	0	3	2	1	2	1	3	1	1	1	0	2	1	1	0	3	0	1	4	3	1	4	0
Ajellomyces capsulatus H88	4	10	1	4	1	3	3	1	3	1	4	1	0	1	2	1	2	1	3	1	1	1	0	2	1	1	1	3	0	1	2	3	1	2	0
Penicillium marneffei ATCC 18224	6	17	1	5	2	4	7	0	7	1	4	1	2	8	7	1	3	1	3	1	1	1	0	2	1	1	0	3	0	1	1	2	2	1	0
Aspergillus fumigatus Af293	8	15	1	9	3	4	3	0	7	1	4	1	2	8	6	1	3	1	3	1	1	1	0	2	1	1	1	3	0	1	3	3	2	5	1
Aspergillus nidulans FGSC A4	9	14	1	7	2	5	3	0	4	1	4	1	4	8	7	1	3	1	3	1	1	1	0	2	1	1	0	3	0	1	3	2	0	2	0
Grosmannia clavigera	7	14	1	6	0	2	3	0	3	1	4	1	0	3	4	1	3	1	3	1	1	1	0	2	1	1	0	3	0	1	4	4	1	5	0
Verticillium dahliae VdLs.17	12	17	1	6	0	4	4	0	3	1	4	1	0	7	3	1	3	1	3	1	2	1	0	2	1	1	1	3	2	1	2	0	1	8	0
Magnaporthe oryzae 70-15	13	12	1	4	1	2	4	1	3	1	4	1	7	4	8	1	2	1	3	1	1	1	0	2	1	1	3	3	0	1	4	4	1	6	0
Neurospora crassa OR74A	6	11	1	6	2	2	5	1	3	1	3	1	1	3	4	1	2	1	3	1	1	1	1	2	1	1	0	3	0	1	2	1	1	3	0
Gibberella zeae PH-1	16	19	1	5	0	6	5	1	3	1	4	1	0	5	5	1	2	1	3	1	1	1	0	2	1	1	0	2	2	1	1	4	1	6	0
Podospora anserina S mat+	8	16	1	5	2	3	5	1	3	1	4	1	1	5	5	1	2	1	3	1	1	1	1	2	1	1	0	3	0	1	3	0	1	3	0
PL	1	3	4	7	9	11	20
Sporothrix brasiliensis	0	0	0	0	0	0	0
Sporothrix schenckii	0	0	0	0	0	0	0
Coccidioides immitis RS	0	0	0	0	0	0	0
Ajellomyces capsulatus H88	0	0	0	0	0	0	0
Penicillium marneffei ATCC 18224	3	0	0	1	0	0	1
Aspergillus fumigatus Af293	6	3	3	0	1	0	1
Aspergillus nidulans FGSC A4	9	5	4	0	1	1	2
Grosmannia clavigera	2	1	1	0	0	0	0
Verticillium dahliae VdLs.17	17	11	4	0	2	1	0
Magnaporthe oryzae 70-15	2	1	1	0	0	0	1
Neurospora crassa OR74A	1	1	1	0	0	0	1
Gibberella zeae PH-1	9	7	3	0	1	0	1
Podospora anserina S mat+	4	2	1	0	0	0	0
CE	1	2	3	4	5	8	9	12	15	16
Sporothrix brasiliensis	6	0	1	6	3	2	1	2	2	3
Sporothrix schenckii	7	0	1	6	2	2	1	2	2	3
Coccidioides immitis RS	0	0	0	3	1	0	1	0	0	0
Ajellomyces capsulatus H88	0	0	1	2	2	0	1	0	0	1
Penicillium marneffei ATCC 18224	2	1	1	5	3	3	1	1	0	3
Aspergillus fumigatus Af293	4	0	1	4	5	7	2	3	1	4
Aspergillus nidulans FGSC A4	3	0	5	7	4	3	1	2	0	3
Grosmannia clavigera	0	0	1	2	1	1	1	1	0	0
Verticillium dahliae VdLs.17	5	0	6	8	14	8	1	4	1	3
Magnaporthe oryzae 70-15	8	1	6	11	18	1	1	3	1	2
Neurospora crassa OR74A	6	0	3	4	3	1	1	1	1	1
Gibberella zeae PH-1	4	1	5	7	12	6	1	3	0	2
Podospora anserina S mat+	13	0	7	5	7	1	1	1	3	1
CBM	1	6	12	13	14	18	19	20	21	24	32	35	38	42	43	48	50	52	63	66
Sporothrix brasiliensis	4	0	0	1	0	23	0	3	1	2	1	1	0	0	0	3	33	1	0	2
Sporothrix schenckii	4	1	0	1	0	24	0	3	1	2	1	1	1	0	0	3	34	1	0	2
Coccidioides immitis RS	0	0	0	0	0	6	0	1	2	0	0	0	0	0	1	3	0	0	0	0
Ajellomyces capsulatus H88	0	0	1	0	0	6	0	1	1	0	0	0	0	0	1	2	1	0	0	0
Penicillium marneffei ATCC 18224	17	0	0	0	0	19	2	3	2	2	1	2	0	4	1	3	14	0	0	2
Aspergillus fumigatus Af293	17	0	0	1	1	9	1	4	1	10	1	3	1	1	4	2	14	0	1	0
Aspergillus nidulans FGSC A4	7	1	0	0	1	18	0	4	1	2	0	2	0	1	3	3	4	0	1	0
Grosmannia clavigera	2	0	0	0	0	6	0	2	1	0	1	0	0	0	1	3	8	1	1	0
Verticillium dahliae VdLs.17	30	0	0	0	0	25	0	4	0	6	0	4	1	2	1	3	5	0	1	0
Magnaporthe oryzae 70-15	25	2	0	1	0	58	0	3	1	0	0	3	0	2	2	3	17	1	1	1
Neurospora crassa OR74A	19	0	0	2	0	3	0	3	1	8	1	0	1	0	1	1	2	1	0	0
Gibberella zeae PH-1	12	1	0	2	0	35	0	2	2	1	5	2	0	1	1	2	2	0	3	0
Podospora anserina S mat+	30	1	0	0	0	31	0	3	1	2	0	2	0	1	1	3	19	2	0	0
AA	1	2	3	4	5	6	7	8	9
Sporothrix brasiliensis	10	5	8	2	0	1	3	10	15	54
Sporothrix schenckii	13	5	8	1	0	1	3	10	15	56
Coccidioides immitis RS	2	0	3	0	2	1	0	1	0	9
Ajellomyces capsulatus H88	4	0	4	0	1	1	0	1	0	11
Penicillium marneffei ATCC 18224	9	1	8	3	3	4	2	3	1	34
Aspergillus fumigatus Af293	5	2	12	1	1	1	1	2	7	32
Aspergillus nidulans FGSC A4	6	0	24	0	0	1	0	4	9	44
Grosmannia clavigera	10	1	8	0	0	1	1	1	2	24
Verticillium dahliae VdLs.17	5	3	16	0	2	1	1	3	27	58
Magnaporthe oryzae 70-15	15	5	21	0	4	1	3	7	23	79
Neurospora crassa OR74A	8	0	2	0	1	0	0	2	14	27
Gibberella zeae PH-1	13	3	17	0	7	1	2	7	19	69
Podospora anserina S mat+	10	0	2	0	1	0	0	1	33	47
[truncated: 20 more columns]

## Sheet: Table S6
Supplementary table 6. Putative adhesins of S. schenckii.
Predictor	ORF	Contig	Name	Function
ProFASTA/ FungalRV	SPSK10681	2166438 - 2167468 in Contig440_454LargeContigs.ace.51 Strand	hypothetical protein	unknown
ProFASTA	SPSK01063	652562 - 654634 in Contig681_454LargeContigs.ace.51 Strand	lysophospholipase 3.1.1.5	lysophospholipase activity
ProFASTA	SPSK01659	1408913 - 1410526 in Contig661_454LargeContigs.ace.51 Strand +	mannan endo-1,6-alpha-mannosidase 3.2.1.101	mannan endo-1,6-alpha-mannosidase activity
ProFASTA	SPSK01694	909647 - 911163 in Contig661_454LargeContigs.ace.51 Strand -	GPI-anchored cell wall beta-1,3-endoglucanase EglC 3.2.1.-	beta-1,3-endoglucanase activity
ProFASTA	SPSK01730	1153815 - 1155212 in Contig661_454LargeContigs.ace.51 Strand +	candidapepsin-4 precursor	proteolysis (secreted)
ProFASTA	SPSK02750	545941 - 546630 in Contig663_454LargeContigs.ace.51 Strand -	siderophore biosynthesis enzyme	siderophore biosynthesis
ProFASTA	SPSK03234	2714729 - 2716481 in Contig677_454LargeContigs.ace.51 Strand -	PI phosphatase group protein	signaling protein
ProFASTA	SPSK03269	69228 - 70861 in Contig677_454LargeContigs.ace.51 Strand +	cell wall glucanase (Utr2)	cell wall chitin metabolic process; fungal-type cell wall organization
ProFASTA/ FungalRV	SPSK03402	1908187 - 1909467 in Contig677_454LargeContigs.ace.51 Strand -	glycosidase crf1	Cell wall biogenesis/degradation
ProFASTA	SPSK03560	2004919 - 2005774 in Contig677_454LargeContigs.ace.51 Strand -	cytosolic cu zn superoxide dismutase	removal of superoxide radicals
ProFASTA/ FungalRV	SPSK09579	991464 - 992441 in Contig665_454LargeContigs.ace.51 Strand -	extracellular serine-rich protein	unknown
ProFASTA/ FungalRV	SPSK09691	2494549 - 2495392 in Contig665_454LargeContigs.ace.51 Strand -	GPI anchored protein	unknown
ProFASTA	SPSK09839	1800474 - 1801122 in Contig665_454LargeContigs.ace.51 Strand -	GPI anchored serine-threonine rich protein	unknown
ProFASTA	SPSK10446	501974 - 505852 in Contig663_454LargeContigs.ace.51 Strand +	beta 1,3 exoglucanase	Cell wall biogenesis/degradation
ProFASTA	SPSK00046	189061 - 190137 in contig00169_454LargeContigs.ace.51 Strand -	hypothetical protein	unknown
ProFASTA	SPSK00054	32323 - 33174 in contig00169_454LargeContigs.ace.51 Strand +	hypothetical protein	unknown
ProFASTA	SPSK00349	431935 - 432306 in Contig670_454LargeContigs.ace.51 Strand +	hypothetical protein	unknown
ProFASTA	SPSK00920	1252491 - 1252979 in Contig681_454LargeContigs.ace.51 Strand +	hypothetical protein	unknown
ProFASTA	SPSK01005	968042 - 971053 in Contig681_454LargeContigs.ace.51 Strand -	hypothetical protein	unknown
ProFASTA	SPSK01212	319530 - 320579 in Contig681_454LargeContigs.ace.51 Strand +	hypothetical protein	unknown
ProFASTA	SPSK01214	205337 - 206367 in Contig681_454LargeContigs.ace.51 Strand -	hypothetical protein	unknown
ProFASTA/ FungalRV	SPSK01243	344512 - 345342 in Contig681_454LargeContigs.ace.51 Strand -	hypothetical protein	unknown
ProFASTA	SPSK01382	1854409 - 1858429 in Contig661_454LargeContigs.ace.51 Strand -	hypothetical protein	unknown
ProFASTA/ FungalRV	SPSK02463	1266654 - 1268154 in Contig663_454LargeContigs.ace.51 Strand +	hypothetical protein	unknown
ProFASTA	SPSK02675	1820366 - 1821280 in Contig663_454LargeContigs.ace.51 Strand -	hypothetical protein	unknown
ProFASTA	SPSK02748	1599329 - 1600021 in Contig663_454LargeContigs.ace.51 Strand -	hypothetical protein	unknown
ProFASTA	SPSK02751	420520 - 421207 in Contig663_454LargeContigs.ace.51 Strand +	hypothetical protein	unknown
ProFASTA	SPSK02835	146482 - 146853 in Contig663_454LargeContigs.ace.51 Strand +	hypothetical protein	unknown
ProFASTA	SPSK03287	2578877 - 2580472 in Contig677_454LargeContigs.ace.51 Strand -	hypothetical protein	unknown
ProFASTA	SPSK03323	2496607 - 2498111 in Contig677_454LargeContigs.ace.51 Strand -	hypothetical protein	unknown
ProFASTA	SPSK03623	2808459 - 2809147 in Contig677_454LargeContigs.ace.51 Strand -	hypothetical protein	unknown
ProFASTA	SPSK03626	172870 - 173553 in Contig677_454LargeContigs.ace.51 Strand -	hypothetical protein	unknown
ProFASTA	SPSK03631	2176599 - 2177263 in Contig677_454LargeContigs.ace.51 Strand +	hypothetical protein	unknown
ProFASTA	SPSK03697	2236797 - 2237248 in Contig677_454LargeContigs.ace.51 Strand -	hypothetical protein	unknown
ProFASTA	SPSK03946	4816355 - 4819323 in Contig677_454LargeContigs.ace.51 Strand +	hypothetical protein	unknown
ProFASTA	SPSK04169	3604776 - 3606508 in Contig677_454LargeContigs.ace.51 Strand -	hypothetical protein	unknown
ProFASTA	SPSK04482	4284244 - 4285158 in Contig677_454LargeContigs.ace.51 Strand +	hypothetical protein	unknown
ProFASTA	SPSK04557	624984 - 625652 in Contig675_454LargeContigs.ace.51 Strand +	hypothetical protein	unknown
ProFASTA	SPSK04583	5322390 - 5322974 in Contig677_454LargeContigs.ace.51 Strand +	hypothetical protein	unknown
ProFASTA	SPSK04619	4822329 - 4822808 in Contig677_454LargeContigs.ace.51 Strand +	hypothetical protein	unknown
ProFASTA	SPSK04621	4763041 - 4763517 in Contig677_454LargeContigs.ace.51 Strand -	hypothetical protein	unknown
ProFASTA	SPSK05276	4093426 - 4094843 in Contig683_454LargeContigs.ace.51 Strand -	hypothetical protein	unknown
ProFASTA	SPSK05657	3498341 - 3498769 in Contig683_454LargeContigs.ace.51 Strand -	hypothetical protein	unknown
ProFASTA	SPSK05760	1593457 - 1593693 in Contig683_454LargeContigs.ace.51 Strand +	hypothetical protein	unknown
ProFASTA/ FungalRV	SPSK05849	770952 - 774716 in Contig440_454LargeContigs.ace.51 Strand -	hypothetical protein	unknown
ProFASTA	SPSK06526	2472163 - 2473038 in Contig440_454LargeContigs.ace.51 Strand -	hypothetical protein	unknown
ProFASTA/ FungalRV	SPSK07115	2536720 - 2539047 in Contig655_454LargeContigs.ace.51 Strand -	hypothetical protein	unknown
ProFASTA	SPSK07285	1964867 - 1966713 in Contig655_454LargeContigs.ace.51 Strand -	hypothetical protein	unknown
ProFASTA/ FungalRV	SPSK07945	3390532 - 3391254 in Contig655_454LargeContigs.ace.51 Strand -	hypothetical protein	unknown
ProFASTA	SPSK07996	2398692 - 2399320 in Contig655_454LargeContigs.ace.51 Strand -	hypothetical protein	unknown
ProFASTA / FungalRV	SPSK08624	4012795 - 4015207 in Contig665_454LargeContigs.ace.51 Strand -	hypothetical protein	unknown
ProFASTA	SPSK08777	6091879 - 6093909 in Contig665_454LargeContigs.ace.51 Strand +	hypothetical protein	unknown
ProFASTA	SPSK09029	545781 - 547452 in Contig665_454LargeContigs.ace.51 Strand -	hypothetical protein	unknown
ProFASTA	SPSK09282	1460503 - 1461840 in Contig665_454LargeContigs.ace.51 Strand +	hypothetical protein	unknown
ProFASTA	SPSK09531	1259940 - 1260973 in Contig665_454LargeContigs.ace.51 Strand +	hypothetical protein	unknown
ProFASTA/ FungalRV	SPSK09721	1442573 - 1443373 in Contig665_454LargeContigs.ace.51 Strand -	hypothetical protein	unknown
ProFASTA	SPSK09810	3644308 - 3644985 in Contig665_454LargeContigs.ace.51 Strand -	hypothetical protein	unknown
ProFASTA	SPSK09906	3309693 - 3310229 in Contig665_454LargeContigs.ace.51 Strand -	hypothetical protein	unknown
ProFASTA	SPSK04255	4280781 - 4282274 in Contig677_454LargeContigs.ace.51 Strand +	GPI anchored protein	unknown
ProFASTA	SPSK04415	3650706 - 3651772 in Contig677_454LargeContigs.ace.51 Strand +	CFEM domain protein	putative roles in fungal pathogenesis
ProFASTA	SPSK05317	3821923 - 3823219 in Contig683_454LargeContigs.ace.51 Strand -	clock-controlled protein 15	unknown
ProFASTA	SPSK06028	721775 - 723940 in Contig440_454LargeContigs.ace.51 Strand -	acid phosphatase 3.1.3.2	acid phosphatase activity
ProFASTA/ FungalRV	SPSK08088	3748501 - 3748944 in Contig655_454LargeContigs.ace.51 Strand -	clock-controlled protein 6	unknown
ProFASTA	SPSK07284	2030048 - 2031900 in Contig655_454LargeContigs.ace.51 Strand +	triacylglycerol lipase	extracellular lipase
ProFASTA	SPSK07579	2626699 - 2627995 in Contig655_454LargeContigs.ace.51 Strand +	5'-nucleotidase 3.1.3.5	5'-nucleotidase
ProFASTA	SPSK08740	1393924 - 1396042 in Contig665_454LargeContigs.ace.51 Strand -	carboxypeptidase D 3.4.16.6	proteolysis
ProFASTA	SPSK08829	2076408 - 2078354 in Contig665_454LargeContigs.ace.51 Strand +	chitinase 3.2.1.14	chitin catabolic process
ProFASTA	SPSK08977	1870311 - 1872033 in Contig665_454LargeContigs.ace.51 Strand -	glycoside hydrolase family 5 protein	carbohydrate metabolic process
FungalRV	SPSK11043	1840044 - 1840247 in Contig440_454LargeContigs.ace.51 Strand +	hypothetical protein	unknown
FungalRV	SPSK11037	2883607 - 2883807 in Contig655_454LargeContigs.ace.51 Strand +	hypothetical protein	unknown
FungalRV	SPSK07690	2885439 - 2886548 in Contig655_454LargeContigs.ace.51 Strand +	hypothetical protein	unknown
FungalRV	SPSK07063	62577 - 65103 in Contig655_454LargeContigs.ace.51 Strand -	hypothetical protein	unknown
FungalRV	SPSK04543	794304 - 795017 in Contig675_454LargeContigs.ace.51 Strand +	hypothetical protein	unknown
FungalRV	SPSK02878	2185731 - 2185973 in Contig663_454LargeContigs.ace.51 Strand -	hypothetical protein	unknown
FungalRV	SPSK01123	293647 - 295207 in Contig681_454LargeContigs.ace.51 Strand +	hypothetical protein	unknown
FungalRV	SPSK04694	4299320 - 4299652 in Contig677_454LargeContigs.ace.51 Strand -	hypothetical protein	unknown
FungalRV	SPSK10043	4918264 - 4918638 in Contig665_454LargeContigs.ace.51 Strand -	hypothetical protein	unknown
FungalRV	SPSK04241	3716456 - 3718000 in Contig677_454LargeContigs.ace.51 Strand +	lustrin a-like protein	unknown
FungalRV	SPSK09830	5075967 - 5076626 in Contig665_454LargeContigs.ace.51 Strand +	hypothetical protein	unknown
FungalRV	SPSK00294	142687 - 143845 in Contig670_454LargeContigs.ace.51 Strand +	glyceraldehyde 3-phosphate dehydrogenase 1.2.1.12	glycolysis, adhesin
FungalRV	SPSK02726	1429397 - 1430167 in Contig663_454LargeContigs.ace.51 Strand -	hypothetical protein	unknown
FungalRV	SPSK05120	2328363 - 2330201 in Contig683_454LargeContigs.ace.51 Strand +	hypothetical protein	unknown
FungalRV	SPSK07824	3873988 - 3874899 in Contig655_454LargeContigs.ace.51 Strand +	expansin family protein	unknown
FungalRV	SPSK06528	2852356 - 2853228 in Contig440_454LargeContigs.ace.51 Strand -	hypothetical protein	unknown
FungalRV	SPSK05910	1354616 - 1357588 in Contig440_454LargeContigs.ace.51 Strand -	hypothetical protein	unknown
FungalRV	SPSK04750	3280427 - 3280657 in Contig677_454LargeContigs.ace.51 Strand -	hypothetical protein	unknown
FungalRV	SPSK01432	1073998 - 1076927 in Contig661_454LargeContigs.ace.51 Strand -	c-type lectin family member	carbohydrate recognition
FungalRV	SPSK00446	373470 - 375737 in Contig683_454LargeContigs.ace.51 Strand -	Muc1p	signaling protein
FungalRV	SPSK00858	2074598 - 2075587 in Contig681_454LargeContigs.ace.51 Strand +	hypothetical protein	unknown
FungalRV	SPSK06512	1902177 - 1903080 in Contig440_454LargeContigs.ace.51 Strand +	hypothetical protein	unknown
FungalRV	SPSK09258	1505099 - 1506464 in Contig665_454LargeContigs.ace.51 Strand +	hypothetical protein	unknown
FungalRV	SPSK02570	699080 - 700288 in Contig663_454LargeContigs.ace.51 Strand +	hypothetical protein	unknown
FungalRV	SPSK02617	188425 - 189501 in Contig663_454LargeContigs.ace.51 Strand -	SCP-like extracellular protein	unknown
FungalRV	SPSK00273	434008 - 435461 in Contig670_454LargeContigs.ace.51 Strand -	hypothetical protein	unknown
FungalRV	SPSK00174	111636 - 112296 in Contig675_454LargeContigs.ace.51 Strand -	hypothetical protein	unknown
FungalRV	SPSK07216	1051939 - 1053932 in Contig655_454LargeContigs.ace.51 Strand +	hypothetical protein	unknown
FungalRV	SPSK04263	4782960 - 4784408 in Contig677_454LargeContigs.ace.51 Strand +	hypothetical protein	unknown
FungalRV	SPSK03284	2937171 - 2938772 in Contig677_454LargeContigs.ace.51 Strand -	hypothetical protein	unknown
FungalRV	SPSK06774	1377249 - 1377546 in Contig440_454LargeContigs.ace.51 Strand -	hypothetical protein	unknown
FungalRV	SPSK04579	4319819 - 4320409 in Contig677_454LargeContigs.ace.51 Strand -	hypothetical protein	unknown
FungalRV	SPSK06470	1364539 - 1365513 in Contig440_454LargeContigs.ace.51 Strand +	hypothetical protein	unknown
FungalRV	SPSK07747	2840790 - 2841818 in Contig655_454LargeContigs.ace.51 Strand +	hypothetical protein	unknown
FungalRV	SPSK04277	476087 - 477502 in Contig675_454LargeContigs.ace.51 Strand +	hypothetical protein	unknown
FungalRV	SPSK07790	950779 - 951741 in Contig655_454LargeContigs.ace.51 Strand +	hypothetical protein	unknown
FungalRV	SPSK06606	2043024 - 2043726 in Contig440_454LargeContigs.ace.51 Strand -	hypothetical protein	unknown
FungalRV	SPSK11027	75775 - 75984 in Contig661_454LargeContigs.ace.51 Strand -	hypothetical protein	unknown
FungalRV	SPSK10051	2760047 - 2760406 in Contig665_454LargeContigs.ace.51 Strand -	hypothetical protein	unknown
FungalRV	SPSK07605	210500 - 211743 in Contig655_454LargeContigs.ace.51 Strand -	hypothetical protein	unknown
FungalRV	SPSK05458	3923440 - 3924390 in Contig683_454LargeContigs.ace.51 Strand -	hypothetical protein	unknown
FungalRV	SPSK08220	273790 - 274011 in Contig655_454LargeContigs.ace.51 Strand +	hypothetical protein	unknown
FungalRV	SPSK02733	1275534 - 1276284 in Contig663_454LargeContigs.ace.51 Strand -	Ddr48p	DNA damage-responsive protein
FungalRV	SPSK01311	557448 - 557795 in Contig681_454LargeContigs.ace.51 Strand -	stf2-like protein	unknown
FungalRV	SPSK01586	1525271 - 1527122 in Contig661_454LargeContigs.ace.51 Strand -	chaperonin GroEL	protein folding, putative virulence
FungalRV	SPSK09182	3439175 - 3440637 in Contig665_454LargeContigs.ace.51 Strand -	hypothetical protein	unknown
FungalRV	SPSK07558	119285 - 120619 in Contig655_454LargeContigs.ace.51 Strand -	hypothetical protein	unknown
FungalRV	SPSK09852	1722650 - 1723270 in Contig665_454LargeContigs.ace.51 Strand +	hypothetical protein	unknown
FungalRV	SPSK07249	449172 - 451085 in Contig655_454LargeContigs.ace.51 Strand +	hypothetical protein	unknown
FungalRV	SPSK03292	2039493 - 2041076 in Contig677_454LargeContigs.ace.51 Strand +	enolase 4.2.1.11	glycolysis, adhesin, immunomodulator

## Sheet: Table S7
Supplementary table 7. Putative adhesins of S. brasiliensis.
Predictor	ORF	Contig	Name	Function
ProFASTA/ FungalRV	SPBR00567	2858140 - 2859619 in Contig170_SBRAcelera1.ace.8 Strand -	hypothetical protein	unknown
ProFASTA	SPBR01011	3705460 - 3706125 in Contig170_SBRAcelera1.ace.8 Strand -	hypothetical protein	unknown
ProFASTA/ FungalRV	SPBR01421	1452088 - 1454277 in Contig155_SBRAcelera1.ace.8 Strand -	hypothetical protein	unknown
ProFASTA	SPBR01450	3542995 - 3545064 in Contig155_SBRAcelera1.ace.8 Strand +	hypothetical protein	unknown
ProFASTA/ FungalRV	SPBR02336	2636347 - 2639058 in Contig149_SBRAcelera1.ace.8 Strand -	hypothetical protein	unknown
ProFASTA	SPBR03158	3980393 - 3981211 in Contig149_SBRAcelera1.ace.8 Strand -	hypothetical protein	unknown
ProFASTA/ FungalRV	SPBR03196	3491759 - 3492503 in Contig149_SBRAcelera1.ace.8 Strand -	hypothetical protein	unknown
ProFASTA	SPBR03232	2757117 - 2757809 in Contig149_SBRAcelera1.ace.8 Strand -	hypothetical protein	unknown
ProFASTA	SPBR03158	3980393 - 3981211 in Contig149_SBRAcelera1.ace.8 Strand -	hypothetical protein	unknown
ProFASTA	SPBR03196	3491759 - 3492503 in Contig149_SBRAcelera1.ace.8 Strand -	hypothetical protein	unknown
ProFASTA	SPBR03232	2757117 - 2757809 in Contig149_SBRAcelera1.ace.8 Strand -	hypothetical protein	unknown
ProFASTA	SPBR03255	2498497 - 2499124 in Contig149_SBRAcelera1.ace.8 Strand -	hypothetical protein	unknown
ProFASTA	SPBR03723	331942 - 333425 in Contig112_SBRAcelera1.ace.8 Strand -	hypothetical protein	unknown
ProFASTA	SPBR04445	1275960 - 1276649 in Contig139_SBRAcelera1.ace.8 Strand +	hypothetical protein	unknown
ProFASTA	SPBR04446	1403968 - 1404656 in Contig139_SBRAcelera1.ace.8 Strand -	hypothetical protein	unknown
ProFASTA	SPBR04512	1680980 - 1681351 in Contig139_SBRAcelera1.ace.8 Strand -	hypothetical protein	unknown
ProFASTA	SPBR04761	2587445 - 2589568 in Contig200_SBRAcelera1.ace.8 Strand +	hypothetical protein	unknown
ProFASTA	SPBR04887	1383573 - 1385282 in Contig200_SBRAcelera1.ace.8 Strand -	hypothetical protein	unknown
ProFASTA/ FungalRV	SPBR05146	1103735 - 1104774 in Contig200_SBRAcelera1.ace.8 Strand +	hypothetical protein	unknown
ProFASTA/ FungalRV	SPBR05165	1923794 - 1924786 in Contig200_SBRAcelera1.ace.8 Strand -	hypothetical protein	unknown
ProFASTA	SPBR05224	770217 - 771092 in Contig200_SBRAcelera1.ace.8 Strand +	hypothetical protein	unknown
ProFASTA/ FungalRV	SPBR05484	279043 - 283925 in Contig123_SBRAcelera1.ace.8 Strand -	hypothetical protein	unknown
ProFASTA	SPBR05574	825720 - 828826 in Contig123_SBRAcelera1.ace.8 Strand -	hypothetical protein	unknown
ProFASTA	SPBR05891	1357216 - 1358724 in Contig123_SBRAcelera1.ace.8 Strand +	hypothetical protein	unknown
ProFASTA	SPBR05893	2144560 - 2146065 in Contig123_SBRAcelera1.ace.8 Strand +	hypothetical protein	unknown
ProFASTA	SPBR06038	2098818 - 2099908 in Contig123_SBRAcelera1.ace.8 Strand -	hypothetical protein	unknown
ProFASTA	SPBR06122	1360733 - 1361617 in Contig123_SBRAcelera1.ace.8 Strand +	hypothetical protein	unknown
ProFASTA	SPBR06186	2964103 - 2964792 in Contig123_SBRAcelera1.ace.8 Strand +	hypothetical protein	unknown
ProFASTA/ FungalRV	SPBR06252	822199 - 822675 in Contig123_SBRAcelera1.ace.8 Strand -	hypothetical protein	unknown
ProFASTA	SPBR07726	6755640 - 6756491 in Contig185_SBRAcelera1.ace.8 Strand -	hypothetical protein	unknown
ProFASTA	SPBR07772	3510345 - 3511121 in Contig185_SBRAcelera1.ace.8 Strand +	hypothetical protein	unknown
ProFASTA	SPBR09217	2139862 - 2140776 in Contig123_SBRAcelera1.ace.8 Strand -	hypothetical protein	unknown
ProFASTA	SPBR07245	63144 - 64561 in Contig185_SBRAcelera1.ace.8 Strand +	hypothetical protein	unknown
ProFASTA	SPBR07532	5638221 - 5639295 in Contig185_SBRAcelera1.ace.8 Strand -	hypothetical protein	unknown
ProFASTA	SPBR07537	4505771 - 4506837 in Contig185_SBRAcelera1.ace.8 Strand -	hypothetical protein	unknown
ProFASTA	SPBR07556	4619926 - 4620975 in Contig185_SBRAcelera1.ace.8 Strand +	hypothetical protein	unknown
ProFASTA	SPBR08357	625978 - 627656 in Contig64_SBRAcelera1.ace.8 Strand -	hypothetical protein	unknown
ProFASTA	SPBR08469	1554703 - 1556058 in Contig64_SBRAcelera1.ace.8 Strand +	hypothetical protein	unknown
ProFASTA	SPBR08582	1084629 - 1085624 in Contig64_SBRAcelera1.ace.8 Strand -	hypothetical protein	unknown
ProFASTA/ FungalRV	SPBR08653	1536901 - 1537699 in Contig64_SBRAcelera1.ace.8 Strand -	hypothetical protein	unknown
ProFASTA	SPBR06217	323058 - 323642 in Contig123_SBRAcelera1.ace.8 Strand -	immunoreactive protein	unknown
ProFASTA	SPBR07321	342641 - 343958 in Contig185_SBRAcelera1.ace.8 Strand +	clock-controlled protein 15	unknown
ProFASTA	SPBR00487	77906 - 79554 in Contig170_SBRAcelera1.ace.8 Strand +	Glycosyl hydrolase family 16 protein	carbohydrate metabolic process
ProFASTA	SPBR00706	1499465 - 1500699 in Contig170_SBRAcelera1.ace.8 Strand -	glycoside hydrolase, family 16	carbohydrate metabolic process
ProFASTA	SPBR00719	731406 - 732613 in Contig170_SBRAcelera1.ace.8 Strand -	cell wall glucanase/allergen F16-like 3.2.1.-	carbohydrate metabolic process
ProFASTA	SPBR00927	2012894 - 2013746 in Contig170_SBRAcelera1.ace.8 Strand -	cytosolic cu zn superoxide dismutase	removal of superoxide radicals
ProFASTA/ FungalRV	SPBR03325	3851298 - 3851742 in Contig149_SBRAcelera1.ace.8 Strand -	clock-controlled protein 6	unknown
ProFASTA	SPBR03736	578166 - 579563 in Contig112_SBRAcelera1.ace.8 Strand +	candidapepsin-4 precursor	proteolysis (secreted)
ProFASTA	SPBR02577	2129062 - 2130914 in Contig149_SBRAcelera1.ace.8 Strand +	para-nitrobenzyl esterase	hydrolase activity
ProFASTA	SPBR02854	2724066 - 2725374 in Contig149_SBRAcelera1.ace.8 Strand +	5'-nucleotidase 3.1.3.5	5'-nucleotidase
ProFASTA	SPBR08239	1488094 - 1490214 in Contig64_SBRAcelera1.ace.8 Strand -	carboxypeptidase D 3.4.16.6	proteolysis
ProFASTA/ FungalRV	SPBR08243	2167714 - 2169822 in Contig64_SBRAcelera1.ace.8 Strand +	class 3 chitinase 2	chitin catabolic process
ProFASTA	SPBR08341	1957513 - 1959235 in Contig64_SBRAcelera1.ace.8 Strand -	endoglucanase 2	carbohydrate metabolic process
ProFASTA/ FungalRV	SPBR08630	2587454 - 2588297 in Contig64_SBRAcelera1.ace.8 Strand -	GPI anchored serine-threonine rich protein	unknown
FungalRV	SPBR05446	1436025 - 1436240 in Contig200_SBRAcelera1.ace.8 Strand -	hypothetical protein	unknown
FungalRV	SPBR06281	1376521 - 1376853 in Contig123_SBRAcelera1.ace.8 Strand -	hypothetical protein	unknown
FungalRV	SPBR07844	3879434 - 3880120 in Contig185_SBRAcelera1.ace.8 Strand +	hypothetical protein	unknown
FungalRV	SPBR05871	2032235 - 2033800 in Contig123_SBRAcelera1.ace.8 Strand -	hypothetical protein	unknown
FungalRV	SPBR00973	3534556 - 3535311 in Contig170_SBRAcelera1.ace.8 Strand -	hypothetical protein	unknown
FungalRV	SPBR02041	2520461 - 2521120 in Contig155_SBRAcelera1.ace.8 Strand +	hypothetical protein	unknown
FungalRV	SPBR07496	5078512 - 5079615 in Contig185_SBRAcelera1.ace.8 Strand -	hypothetical protein	unknown
FungalRV	SPBR05810	861891 - 863588 in Contig123_SBRAcelera1.ace.8 Strand -	hypothetical protein	unknown
FungalRV	SPBR02376	88448 - 90976 in Contig149_SBRAcelera1.ace.8 Strand -	hypothetical protein	unknown
FungalRV	SPBR04305	816011 - 817169 in Contig139_SBRAcelera1.ace.8 Strand +	glyceraldehyde 3-phosphate dehydrogenase 1.2.1.12	glycolysis, adhesin
FungalRV	SPBR06946	1852635 - 1854492 in Contig185_SBRAcelera1.ace.8 Strand -	glycoside hydrolase	unknown
FungalRV	SPBR09050	778301 - 779197 in Contig170_SBRAcelera1.ace.8 Strand -	hypothetical protein	unknown
FungalRV	SPBR09152	2981957 - 2982163 in Contig149_SBRAcelera1.ace.8 Strand +	hypothetical protein	unknown
FungalRV	SPBR01156	3529578 - 3529844 in Contig170_SBRAcelera1.ace.8 Strand -	hypothetical protein	unknown
FungalRV	SPBR07132	4593599 - 4595159 in Contig185_SBRAcelera1.ace.8 Strand +	hypothetical protein	unknown
FungalRV	SPBR02125	2363913 - 2364282 in Contig155_SBRAcelera1.ace.8 Strand -	hypothetical protein	unknown
FungalRV	SPBR07983	2667487 - 2667897 in Contig185_SBRAcelera1.ace.8 Strand -	hypothetical protein	unknown
FungalRV	SPBR03592	503986 - 506936 in Contig112_SBRAcelera1.ace.8 Strand -	hypothetical protein	unknown
FungalRV	SPBR06207	1353385 - 1353987 in Contig123_SBRAcelera1.ace.8 Strand +	hypothetical protein	unknown
FungalRV	SPBR08007	5850442 - 5850776 in Contig185_SBRAcelera1.ace.8 Strand -	hypothetical protein	unknown
FungalRV	SPBR03116	3978452 - 3979348 in Contig149_SBRAcelera1.ace.8 Strand +	expansin family protein	unknown
FungalRV	SPBR03072	1031029 - 1031991 in Contig149_SBRAcelera1.ace.8 Strand +	hypothetical protein	unknown
FungalRV	SPBR00695	3853069 - 3854315 in Contig170_SBRAcelera1.ace.8 Strand -	hypothetical protein	unknown
FungalRV	SPBR08463	1599318 - 1600689 in Contig64_SBRAcelera1.ace.8 Strand +	hypothetical protein	unknown
FungalRV	SPBR04325	1638363 - 1639436 in Contig139_SBRAcelera1.ace.8 Strand +	scplike extracellular protein	unknown
FungalRV	SPBR00517	3412348 - 3413921 in Contig170_SBRAcelera1.ace.8 Strand -	hypothetical protein	unknown
FungalRV	SPBR05850	2833604 - 2835210 in Contig123_SBRAcelera1.ace.8 Strand +	hypothetical protein	unknown
FungalRV	SPBR05429	1911700 - 1911997 in Contig200_SBRAcelera1.ace.8 Strand +	hypothetical protein	unknown
FungalRV	SPBR05283	375602 - 376342 in Contig200_SBRAcelera1.ace.8 Strand +	hypothetical protein	unknown
FungalRV	SPBR02129	174354 - 174713 in Contig155_SBRAcelera1.ace.8 Strand -	hypothetical protein	unknown
FungalRV	SPBR03385	297940 - 298161 in Contig149_SBRAcelera1.ace.8 Strand +	hypothetical protein	unknown
FungalRV	SPBR00969	212516 - 213278 in Contig170_SBRAcelera1.ace.8 Strand +	hypothetical protein	unknown
FungalRV	SPBR08741	581384 - 581851 in Contig64_SBRAcelera1.ace.8 Strand +	hypothetical protein	unknown
FungalRV	SPBR00668	1916108 - 1917394 in Contig170_SBRAcelera1.ace.8 Strand -	extracellular cell wall glucanase	carbohydrate metabolic process, cell wall organization
FungalRV	SPBR04466	1598365 - 1598970 in Contig139_SBRAcelera1.ace.8 Strand +	hypothetical protein	unknown
FungalRV	SPBR03026	2939105 - 2940133 in Contig149_SBRAcelera1.ace.8 Strand +	hypothetical protein	unknown
FungalRV	SPBR08005	4858600 - 4858947 in Contig185_SBRAcelera1.ace.8 Strand -	F1F0-ATP synthase regulatory factor Stf2	ATPase-stabilizing factor
FungalRV	SPBR07606	233925 - 234905 in Contig185_SBRAcelera1.ace.8 Strand +	hypothetical protein	unknown
FungalRV	SPBR02833	142878 - 144221 in Contig149_SBRAcelera1.ace.8 Strand -	hypothetical protein	unknown
FungalRV	SPBR01021	4218075 - 4218708 in Contig170_SBRAcelera1.ace.8 Strand +	hypothetical protein	unknown
FungalRV	SPBR09215	1669766 - 1670733 in Contig123_SBRAcelera1.ace.8 Strand -	hypothetical protein	unknown
FungalRV	SPBR05214	1373139 - 1374038 in Contig200_SBRAcelera1.ace.8 Strand -	hypothetical protein	unknown
FungalRV	SPBR07737	4644959 - 4645789 in Contig185_SBRAcelera1.ace.8 Strand -	hypothetical protein	unknown
FungalRV	SPBR02515	1132188 - 1134180 in Contig149_SBRAcelera1.ace.8 Strand +	hypothetical protein	unknown
FungalRV	SPBR04293	1147575 - 1148777 in Contig139_SBRAcelera1.ace.8 Strand -	hypothetical protein	unknown
FungalRV	SPBR04693	2526377 - 2528911 in Contig200_SBRAcelera1.ace.8 Strand +	hypothetical protein	unknown
FungalRV	SPBR06230	238765 - 239303 in Contig123_SBRAcelera1.ace.8 Strand +	hypothetical protein	unknown
FungalRV	SPBR02548	473775 - 475694 in Contig149_SBRAcelera1.ace.8 Strand +	hypothetical protein	unknown
FungalRV	SPBR05342	1227135 - 1227719 in Contig200_SBRAcelera1.ace.8 Strand +	hypothetical protein	unknown
FungalRV	SPBR00974	2850009 - 2850763 in Contig170_SBRAcelera1.ace.8 Strand +	hypothetical protein	unknown
FungalRV	SPBR08703	1813359 - 1813979 in Contig64_SBRAcelera1.ace.8 Strand +	hypothetical protein	unknown
FungalRV	SPBR00513	2047207 - 2048790 in Contig170_SBRAcelera1.ace.8 Strand +	enolase 4.2.1.11	glycolysis, adhesin, immunomodulator

## Sheet: Table S8
Supplementary Table 8. Cell wall and adhesins-related genes characterized in several fungi, and their putative orthologs in Sporothrix schenckii, S. brasiliensis and 12 other fungal genomes
	N. crassa	A. nidulans	A. fumigatus	P. marneffei	P. lutzii	P. brasiliensis	C. immitis	B. dermatitidis	H. capsulatum	F. graminearum	M. grisea	S. macrospora	V. dahliae	G. clavigera	S. schenckii	S. brasiliensis
Function
Unknown	NCU07438		Afu3g08990	XP_002153088.1							MGG_14095T0			gb|EFX01988.1	SPSK02463	SPBR00567
Unknown	NCU09479		Afu3g13640	XP_002146988.1		PADG_06613	CIMG_03036	BDCG_04760	HCAG_02198	FGSG_06023	MGG_06653		VDAG_07537	gb|EFX06362.1	SPSK04557	SPBR01011
Unknown															SPSK09282	SPBR08469
Unknown	NCU05191		Afu3g13640		PAAG_02344	PADG_05482	CIMG_00659	BDCG_04087	HCAG_00901				VDAG_03456		SPSK09579	SPBR08582
Unknown	NCU00957				PAAG_04829						MGG_00527		VDAG_04440	gb|EFX03644.1	SPSK09721	SPBR08653
(immunoreactive protein) Unknown														gb|EFX03342.1	SPSK04583	SPBR06217
Clock-controlled protein 15 (unknown)/GPI-anchored cell wall organization protein ecm33	NCU08936		Afu4g06820	XP_002144479.1	PAAG_07670	PADG_04499	CIMG_04115	BDCG_00425		FGSG_10089	MGG_06189		VDAG_00223	gb|EFX01063.1	SPSK05317	SPBR07321
Glycosyl hydrolase family 16 protein/carbohydrate metabolic process	NCU05686		Afu2g03120	XP_002150399.1	PAAG_06779	PADG_04416	CIMG_04562	BDCG_01729	HCAG_04547	FGSG_02720	MGG_01134		VDAG_09675	gb|EFX05192.1	SPSK03269	SPBR00487
Glycosyl hydrolase family 16 protein/carbohydrate metabolic process	NCU06504									FGSG_05400	MGG_00374			gb|EFW98820.1	SPSK03419	SPBR00706
Cell wall glucanase/allergen F16-like 3.2.1.-/carbohydrate metabolic process	NCU09672		Afu6g03230	XP_002146206.1	PAAG_02542	PADG_06864	CIMG_09291	BDCG_05106	HCAG_02549	FGSG_03017	MGG_00592		VDAG_10047	gb|EFX06548.1	SPSK03558	SPBR00719
Cytosolic cu zn superoxide dismutase/removal of superoxide radicals	NCU03013			XP_002151470.1	PAAG_02971	PADG_02842	CIMG_06994		HCAG_09094	FGSG_00576	MGG_13177		VDAG_08724	gb|EFX06134.1	SPSK03560	SPBR00927
Clock-controlled protein 6/Unknown	NCU01418						CIMG_00925			FGSG_10125			VDAG_08653	gb|EFX04679.1	SPSK08088	SPBR03325
Candidapepsin-4 precursor/proteolysis (secreted)	NCU07063		Afu6g05350	XP_002153232.1	PAAG_03619	PADG_06207	CIMG_02633	BDCG_09176	HCAG_06860	FGSG_03975	MGG_02849		VDAG_02470	gb|EFX04447.1	SPSK01730	SPBR03736
para-nitrobenzyl esterase/hydrolase activity	NCU02679		Afu8g04210	XP_002150847.1	PAAG_04679	PADG_02436	CIMG_02232	BDCG_04014	HCAG_00830	FGSG_03601	MGG_15428		VDAG_00784	gb|EFX02028.1	SPSK07284	SPBR02577
5'-nucleotidase 3.1.3.5/acid phosphatase										FGSG_07608				gb|EFX02272.1	SPSK07579	SPBR02854
Carboxypeptidase D 3.4.16.6/proteolysis	NCU06720		Afu2g03510	XP_002152899.1	PAAG_06137	PADG_07980	CIMG_02284	BDCG_08531		FGSG_05797	MGG_09538		VDAG_07306	gb|EFX04019.1	SPSK08740	SPBR08239
Class 3 chitinase 2/chitin catabolic process	NCU02184		Afu5g03760	XP_002147803.1			CIMG_00348	BDCG_06214		FGSG_08587	MGG_12939		VDAG_00322	gb|EFX03660.1	SPSK08829	SPBR08243
Endoglucanase 2/carbohydrate metabolic process			Afu6g11600	XP_002149791.1						FGSG_01621	MGG_00319			gb|EFX06636.1	SPSK08977	SPBR08341
GPI anchored serine-threonine rich protein/unknown	NCU09133									FGSG_00415	MGG_04599		VDAG_04306	gb|EFX02708.1	SPSK09691	SPBR08630
Unknown																SPBR05446
Unknown															SPSK04694	SPBR06281
Unknown															SPSK00446	SPBR07844
Unknown	NCU01752		Afu6g14090	XP_002147803.1	PAAG_07622					FGSG_10435	MGG_11870		VDAG_09510	gb|EFW99606.1	SPSK04241	SPBR05871
Unknown																SPBR00973
Unknown															SPSK09830	SPBR02041
Unknown										FGSG_10435	MGG_12939			gb|EFX02977.1	SPSK05910	SPBR07496
Unknown	NCU04616		Afu5g03760	XP_002148298.1				BDCG_08574		FGSG_10435	MGG_12939		VDAG_06425	gb|EFW99967.1	SPSK04263	SPBR05810
Unknown											MGG_12939			gb|EFX02977.1	SPSK07063	SPBR02376
Glyceraldehyde 3-phosphate dehydrogenase 1.2.1.12/glyceraldehyde 3-phosphate dehydrogenase 1.2.1.12	NCU01528			XP_002151104.1	PAAG_08468	PADG_02411	CIMG_06404	BDCG_06957	HCAG_04910	FGSG_06257	MGG_01084		VDAG_08916	gb|EFX06298.1	SPSK00294	SPBR04305
Glycoside hydrolase/unkown	NCU09326		Afu8g05610	XP_002149562.1	PAAG_04857	PADG_02598	CIMG_13167	BDCG_07937	HCAG_02853	FGSG_01250	MGG_04582		VDAG_03143	gb|EFX03303.1	SPSK05120	SPBR06946
Unknown															SPSK03598	SPBR09050
Unknown																SPBR09152
Unknown	NCU08803		Afu6g05020	XP_002149962.1	PAAG_01696	PADG_00082	CIMG_02374	BDCG_08616	HCAG_00270	FGSG_12442	MGG_03492		VDAG_08737	gb|EFX06659.1	SPSK00026	SPBR01156
Unknown															SPSK01123	SPBR07132
Unknown	NCU08351			XP_002152420.1		PADG_05856					MGG_04910				SPSK10043	SPBR02125
Unknown																SPBR07983
Unknown	NCU08820		Afu4g00500		PAAG_09093	PADG_06557	CIMG_02991	BDCG_05842	HCAG_02137	FGSG_05232	MGG_06155		VDAG_02399	gb|EFX02583.1	SPSK01432	SPBR03592
Unknown	NCU07438		Afu3g08990	XP_002153088.1							MGG_14095T0			gb|EFX01988.1	SPSK02463	SPBR00567
Unknown	NCU10687		Afu3g13110	gi|212526814	PAAG_02093	PADG_00802	CIMG_03472	BDCG_00902	HCAG_06801	FGSG_08844	MGG_12523		VDAG_10268	gb|EFX02001.1	SPSK08624	SPBR01421
Unknown											MGG_09395			gb|EFX04525.1	SPSK04579	SPBR06207
Unknown															SPSK00858	SPBR08007
Expansin family protein (unknown)	NCU04603				PAAG_07685	PADG_04511		BDCG_00410		FGSG_10235	MGG_11224		VDAG_00019	EFX03472.1	SPSK07824	SPBR03116
Unknown															SPSK07790	SPBR03072
Unknown															SPSK04277	SPBR00695
Unknown											MGG_15058				SPSK09258	SPBR08463
Scplike extracellular protein (unknow)	NCU02470		Afu1g12350	XP_002149404.1	PAAG_03057	PADG_02932	CIMG_06897	BDCG_08263			MGG_03085		VDAG_02733	gb|EFX02006.1	SPSK02617	SPBR04325
Unknown				XP_002147803.1/ class III chitinase ChiA1						FGSG_10435	MGG_12939		VDAG_06425	gb|EFX02977.1	SPSK00273	SPBR00517
Unknown	NCU01748			XP_002146325.1	PAAG_08050		CIMG_06267			FGSG_00641	MGG_06709		VDAG_04058	gb|EFW99507.1	SPSK03284	SPBR05850
Unknown															SPSK06774	SPBR05429
Unknown															SPSK06528	SPBR05283
Unknown															SPSK10051	SPBR02129
Unknown															SPSK08220	SPBR03385
Unknown																SPBR00969
Unknown																SPBR08741
Extracellular cell wall glucanase	NCU05974		Afu1g16190	XP_002146206.1	PAAG_02542	PADG_06864	CIMG_09291	BDCG_05106	HCAG_02549	FGSG_09289	MGG_00592		VDAG_10047	gb|EFX01447.1	SPSK03402	SPBR00668
Unknown															SPSK02768	SPBR04466
Unknown															SPSK07747	SPBR03026
F1F0-ATP synthase regulatory factor Stf2	NCU04314				PAAG_00297		CIMG_07237				MGG_00777		VDAG_08639	gb|EFX03163.1	SPSK01311	SPBR08005
Unknown														gb|EFX02978.1	SPSK05458	SPBR07606
Unknown															SPSK07558	SPBR02833
Unknown															SPSK00174	SPBR01021
Unknown																SPBR09215
Unknown															SPSK06512	SPBR05214
Unknown															SPSK01243	SPBR07737
Unknown										FGSG_10435				gb|EFX01127.1	SPSK07216	SPBR02515
Unknown	NCU08432										MGG_06206				SPSK02570	SPBR04293
Unknown	NCU09649		Afu5g01330	XP_002145758.1/ acid phosphatase AphA	PAAG_07622	PADG_08324				FGSG_10435	MGG_12939		VDAG_09510	gb|EFX04943.1	SPSK05849	SPBR04693
Unknown															SPSK04601	SPBR06230
Unknown	NCU06525		Afu2g05150	XP_002145900.1						FGSG_05241	MGG_02142		VDAG_10268	gb|EFW99967.1	SPSK07249	SPBR02548
Unknown															SPSK06606	SPBR05342
Unknown	NCU02170			XP_002152059.1	PAAG_07622	PADG_08324				FGSG_00347	MGG_09395		VDAG_07851	gb|EFX04525.1	SPSK02733	SPBR00974
Unknown															SPSK09852	SPBR08703
Enolase 4.2.1.11	NCU10042	Afu6g06770		XP_002148937.1	PAAG_00771	PADG_04059	CIMG_07322	BDCG_03760		FGSG_01346	MGG_10607		VDAG_03029	gb|EFX05316.1	SPSK03292	SPBR00513
Unknown	NCU07438		Afu3g08990	XP_002153088.1							MGG_14095T0			gb|EFX01988.1	SPSK02463	SPBR00567
Unknown	NCU01752		Afu6g14090	XP_002147134.1	PAAG_07622					FGSG_03518	MGG_09395		VDAG_09510	gb|EFX05274.1	SPSK08777	SPBR01450
Unknown	NCU01752		Afu6g14090	XP_002147134.1	PAAG_07622	PADG_08324				FGSG_08587	MGG_14712		VDAG_03583	gb|EFX04910.1	SPSK07115	SPBR02336
Unknown	NCU06185									FGSG_06658	MGG_12847		VDAG_09779	gb|EFX00432.1	SPSK07945	SPBR03196
Unknown	NCU06381		Afu3g00270	XP_002150679.1						FGSG_05292	MGG_06023		VDAG_00511	gb|EFX02606.1	SPSK01694	SPBR03723
Unknown			Afu3g03370							FGSG_09302			VDAG_05315	gb|EFX00061.1	SPSK02750	SPBR04445
Unknown	NCU07962										MGG_05083			gb|EFX00250.1	SPSK02751	SPBR04446
Unknown															SPSK02835	SPBR04512
Unknown															SPSK07882	SPBR03158
Unknown															SPSK07901	SPBR03232
Unknown															SPSK07996	SPBR03255
Unknown	NCU09649		Afu7g00800	XP_002149801.1						FGSG_04504	MGG_09395		VDAG_09510	gb|EFX05024.1	SPSK06028	SPBR04761
Unknown	NCU09155										MGG_02849		VDAG_02470	gb|EFW99931.1	SPSK06175	SPBR04887
Unknown	NCU09072													gb|EFX02700.1	SPSK10681	SPBR05146
Unknown	NCU02170		Afu6g14090		PAAG_07622	PADG_08324					MGG_09395		VDAG_09510	gb|EFX02735.1	SPSK06470	SPBR05165
Unknown	NCU03019									FGSG_00487	MGG_01603		VDAG_04155	gb|EFX01840.1	SPSK06526	SPBR05224
Unknown	NCU06109		Afu4g04070	XP_002153088.1	PAAG_06013	PADG_08324	CIMG_02279	BDCG_05842	HCAG_07263	FGSG_13987	MGG_14712		VDAG_07851	gb|EFX02977.1	SPSK05849	SPBR05484
Lysophospholipase	NCU03141		Afu4g08720	XP_002150506.1	PAAG_03235	PADG_03112	CIMG_08300		HCAG_06196	FGSG_03875	MGG_07287		VDAG_06816	gb|EFX04741.1	SPSK01063	SPBR06837
Unknown	NCU11138		Afu6g02540	XP_002148298.1	PAAG_06143	PADG_07974	CIMG_02073	BDCG_02314	HCAG_03222		MGG_14269			gb|EFX02977.1	SPSK03946	SPBR05574
Unknown	NCU01403		Afu1g09650	XP_002144168.1	PAAG_03117	PADG_02992	CIMG_11895	BDCG_03203	HCAG_10949	FGSG_10176	MGG_11502		VDAG_08673	gb|EFX04250.1	SPSK04255	SPBR05891
Unknown	NCU06781		Afu6g11390	XP_002150120.1	PAAG_05245	PADG_05076	CIMG_09801	BDCG_04642	HCAG_08363	FGSG_06037	MGG_06722		VDAG_07168	gb|EFW99571.1	SPSK04169	SPBR05893
Unknown	NCU05096		Afu6g14090	XP_002145703.1	PAAG_07622	PADG_08324				FGSG_03378	MGG_09395		VDAG_09510	gb|EFX05299.1	SPSK04415	SPBR06038
Unknown	NCU01425										MGG_12313		VDAG_02731		SPSK04482	SPBR06122
Unknown	NCU09099														SPSK03623	SPBR06186
Unknown															SPSK04619	SPBR06252
Unknown	NCU07485			XP_002145586.1										gb|EFW98406.1	SPSK00054	SPBR07726
Unknown	NCU09929									FGSG_09718	MGG_01444		VDAG_00579	gb|EFX06061.1	SPSK00514	SPBR07772
Unknown																SPBR09217
Unknown	NCU01162		Afu2g01170	XP_002143831.1	PAAG_03782	PADG_03286	CIMG_00181	BDCG_06295	HCAG_07210	FGSG_09980	MGG_07331		VDAG_02243	gb|EFW99224.1	SPSK05276	SPBR07245
Unknown	NCU02099		Afu7g02440	XP_002153208.1	PAAG_08322	PADG_04279	CIMG_07728		HCAG_04388	FGSG_09330	MGG_00742		VDAG_06134	gb|EFX04470.1	SPSK00046	SPBR07532
Unknown											MGG_00721		VDAG_08416		SPSK01214	SPBR07537
Unknown															SPSK01212	SPBR07556
Unknown	NCU02956		Afu6g05350	XP_002153232.1	PAAG_03619	PADG_06207	CIMG_02633	BDCG_09176	HCAG_06860	FGSG_01390	MGG_14796		VDAG_01118	gb|EFX06105.1	SPSK09029	SPBR08357
Mannan endo-1,6-alpha-mannosidase activity	NCU09937		Afu3g00700	XP_002152839.1	PAAG_04534	PADG_04693	CIMG_08878	BDCG_09445	HCAG_07553	FGSG_09648	MGG_07101		VDAG_00598	gb|EFX05539.1	SPSK01659	SPBR03696
GPI-anchored cell wall beta-1,3-endoglucanase EglC	NCU06381		Afu3g00270	XP_002150679.1						FGSG_05292	MGG_06023		VDAG_00511	gb|EFX02606.1	SPSK01694	SPBR03723
Siderophore biosynthesis enzyme			Afu3g03370							FGSG_09302			VDAG_05315	gb|EFX00061.1	SPSK02750	SPBR04445
PI phosphatase group protein/signaling protein	NCU00684		Afu5g07600	XP_002145497.1			CIMG_11682	BDCG_07846	HCAG_10140	FGSG_08730	MGG_02831		VDAG_02639	gb|EFX02382.1	SPSK03234	SPBR05804
Cell wall glucanase (Utr2)/cell wall chitin metabolic process	NCU05686		Afu2g03120	XP_002150399.1	PAAG_06779	PADG_04416	CIMG_04562	BDCG_01729	HCAG_04547	FGSG_02720	MGG_01134		VDAG_09675	gb|EFX05192.1	SPSK03269	SPBR00487
Glycosidase crf1/Cell wall biogenesis/degradation	NCU05974		Afu1g16190	XP_002146076.1	PAAG_02542	PADG_06864	CIMG_09291	BDCG_05106	HCAG_02549	FGSG_09289	MGG_00592		VDAG_10047	gb|EFX01447.1	SPSK03402	SPBR00668
GPI anchored serine-threonine rich protein/unknown	NCU03873			XP_002144203.1	PAAG_03134	PADG_03015		BDCG_03186		FGSG_09955	MGG_01009			gb|EFX04791.1	SPSK09839	SPBR08691
Beta 1,3 exoglucanase/beta 1,3 exoglucanase	NCU09791		Afu6g13270	XP_002152994.1	PAAG_05357	PADG_06700	CIMG_03175	BDCG_04855	HCAG_02309	FGSG_09445	MGG_14087		VDAG_02814	gb|EFX00554.1	SPSK10446	SPBR04041
Unkown															SPSK00349	SPBR01120
Unkown															SPSK00920	SPBR07945
Unkown	NCU08803		Afu1g14530	XP_002149962.1	PAAG_01696	PADG_00082	CIMG_02374	BDCG_08616	HCAG_00270	FGSG_03346	MGG_03492		VDAG_08737	gb|EFX06659.1	SPSK01005	SPBR04909
Unkown															SPSK01243	SPBR07737
Unkown	NCU06109									FGSG_10435	MGG_14655		VDAG_06425	gb|EFX02977.1	SPSK01382	SPBR04043
Unkown	NCU00881		Afu5g08800	XP_002147375.1	PAAG_04085	PADG_07354	CIMG_06742	BDCG_04192	HCAG_04398	FGSG_02810	MGG_10586		VDAG_01680	gb|EFX05173.1	SPSK02675	SPBR03544
Unkown	NCU02061										MGG_00486			gb|EFX04613.1	SPSK02748	SPBR09253
Unkown											MGG_05083			gb|EFX00250.1	SPSK02751	SPBR04446
Unkown															SPSK02835	SPBR04512
Unkown	NCU03168		Afu6g05350	XP_002150565.1	PAAG_03619	PADG_06207	CIMG_02633	BDCG_09176	HCAG_06860	FGSG_08583	MGG_03014		VDAG_01118	gb|EFX02017.1	SPSK03287	SPBR05855
Unkown	NCU02184		Afu5g03760	XP_002147803.1 (class III chitinase ChiA1 )						FGSG_08587			VDAG_00322	gb|EFX03660.1 (class 3 chitinase 2)	SPSK03323	SPBR05895
Unkown															SPSK03626	SPBR00994
Unkown	NCU09263		Afu1g03040	XP_002149933.1						FGSG_00492				gb|EFX05785.1	SPSK03631
Unkown															SPSK03697	SPBR00473
Unkown														gb|EFX03342.1	SPSK04583	SPBR06217
Unkown															SPSK04621
Unkown															SPSK05657	SPBR07975
Unkown															SPSK05760
Unkown	NCU01752		Afu6g14090	XP_002147134.1	PAAG_07622	PADG_08324				FGSG_08587	MGG_14712		VDAG_09510	gb|EFX05101.1	SPSK07115	SPBR02336
Unkown	NCU08356		Afu6g05020 (acetamidase)	XP_002149962.1	PAAG_01696	PADG_00082	CIMG_02374	BDCG_08616	HCAG_00270	FGSG_12442	MGG_03492		VDAG_08737	gb|EFX06659.1 (fatty-acid amide hydrolase)	SPSK07285	SPBR04909
Unkown															SPSK06512	SPBR05214
Unkown															SPSK11027
Unkown											MGG_07749		VDAG_07991	gb|EFX00236.1	SPSK07605	SPBR02890
Chaperonin GroEL(protein folding, putative virulence)	NCU01589		Afu2g09290	XP_002149398.1	PAAG_08059	PADG_08369	CIMG_13033	BDCG_05597	HCAG_06961	FGSG_06246	MGG_03165		VDAG_08898	gb|EFW98693.1	SPSK01586	SPBR03666
Unknown									HCAG_03222		MGG_07356				SPSK09182	SPBR01695
Unknown	NCU06185									FGSG_06658	MGG_12847		VDAG_09779	gb|EFX00432.1	SPSK07945	SPBR03196
Unknown	NCU06381		Afu3g00270	XP_002150679.1						FGSG_05292	MGG_06023		VDAG_00511	gb|EFX02606.1	SPSK01694	SPBR03723
Unknown			Afu3g03370							FGSG_09302			VDAG_05315	gb|EFX00061.1	SPSK02750	SPBR04445
Unknown	NCU07962										MGG_05083			gb|EFX00250.1	SPSK02751	SPBR04446
Unknown	NCU10687		Afu3g13110	XP_002143564.1	PAAG_02093	PADG_00802	CIMG_03472	BDCG_00902	HCAG_06801	FGSG_08844	MGG_12523		VDAG_10268	gb|EFX02001.1	SPSK08624	SPBR01421
Unknown				XP_002147134.1	PAAG_07622	PADG_08324				FGSG_03518	MGG_09395		VDAG_09510	gb|EFX05274.1	SPSK08777	SPBR01450
Unknown															SPSK09531	SPBR08538
Unknown											MGG_12521				SPSK09810	SPBR02023
Unknown															SPSK09906	SPBR02100
Unknown	NCU01403		Afu1g09650	XP_002144168.1	PAAG_03117	PADG_02992	CIMG_11895	BDCG_03203	HCAG_10949	FGSG_10176	MGG_11502		VDAG_08673	gb|EFX04250.1	SPSK04255	SPBR05891
Unknown															SPSK11043
Unknown															SPSK11037
Unknown										FGSG_10435	MGG_12939			gb|EFX02977.1	SPSK07690	SPBR04041
Unknown															SPSK04543	SPBR00973
Unknown															SPSK02878
Unknown															SPSK00294	SPBR04305
Unknown															SPSK02726
Unknown	NCU04603				PAAG_07685	PADG_04511	CIMG_04097	BDCG_00410		FGSG_10235	MGG_11224		VDAG_09201	gb|EFX03472.1	SPSK07824	SPBR03116
Unknown															SPSK06528	SPBR05283
Unknown															SPSK04750
* Blue rows are S. schenckii specific adhesins while pink rows are indicating specific for S. brasiliensis

## Sheet: Table S9
Supplementary Table 9. Glucan synthase and glucanase genes identified in Sporothrix schenckii, and S. brasiliensis, and their putative orthologs in 14 other fungal genomes.
	N. crassa	A. nidulans	A. fumigatus	P. marneffei	P. lutzii	P. brasiliensis	C. immitis	B. dermatitidis	H. capsulatum	F. graminearum	M. grisea	S. macrospora	V. dahliae	G. clavigera	S. schenckii	S. brasiliensis
																	CAZy
β-1,3-glucanase	XP_960341	XP_658076.1	XP_750173	XP_002150278	EEH35926	EEH43059	EAS34239	EEQ92378	EDN10227	FGSG_08757	EHA48360	XP_003347770	EGY21532	EFX02744	SPSK05995	SPBR04729	81
	XP_957145			XP_002146554						FGSG_05401	EHA49120	XP_003346444.1	EGY15468	EFW98621	SPSK03158	SPBR00339	64
	XP_961692										EHA57750		EGY17852
											EHA47885
β-1,3(4)-glucanase	XP_961439	CBF75173	XP_748114	XP_002147625	EEH34523	EEH42999	XP_001245403	EEQ90033	EDN08296	FGSG_06119	EHA51570		EGY22904	EFX03507	SPSK02566	SPBR03506	16
			XP_751495				XP_001242670	EEQ86361		FGSG_07772	EHA50326			EFX02491
								EEQ89257		FGSG_06888
β-1,6-glucanase		XP_661381	EAL93231	XP_002151436	EEH34724	EEH42795	EAS35941	EEQ86572	EDN08074	FGSG_01596	EHA50727			EFX04331	SPSK06336	SPBR05043	2
β-1,3-glucan synthase	XP_957980	XP_661333	XP_751118	XP_002147495	EEH34022	EEH48841	EAS36558	EEQ85063	EDN08790	FGSG_07946	EHA48523	XP_003345761	EGY20325	EFX03708	SPSK01365	SPBR04029

## Sheet: Table S10
Supplementary Table 10. Chitin synthase and chitinase genes identified in Sporothrix schenckii and S. brasiliensis, and their putative orthologs in 14 other fungal genomes.
	N. crassa	A. nidulans	A. fumigatus	P. marneffei	P. lutzii	P. brasiliensis	C. immitis	B. dermatitidis	H. capsulatum	F. graminearum	M. grisea	S. macrospora	V. dahliae	G. clavigera	S. schenckii	S. brasiliensis	Chs Class	Nomenclature proposed for the CHS gene
Chitin synthases	XM_956149	BAA75501.1	XM_744229	XP_002148521.1	XM_002794751	EEH16949.1	XM_001246156	BDCG_06553	XM_001536128	FGSG_10327	MGG_09551	XM_003346303.1	EGY21056.1	EFX04345.1	SPSK08492	SPBR08106	I	CHS1
	XP_962003.2	P30584.2	XP_746604.1	XP_002148070.1	XP_002789683	Q92444	XP_001241492.1	EGE82466.1	XP_001536899.1	FGSG_02483	MGG_04145	XP_003347305.1	EGY20550.1	EFW99376.1	SPSK06891	SPBR02298	II	CHS2
	XP_961338.2	BAA04807.1	XP_754184.1	XP_002153579	XP_002794846.1	EEH50359.1	XP_001246206.1	XP_002624413	EEH03251	FGSG_10116	MGG_01802	XP_003349521.1	EGY18257.1	EFX03561.1	SPSK06989	SPBR02297	III	CHS3
	XP_964028.2	AAA97482.1	XP_747364.1	XP_002149578.1	XP_002793333.1	AAD19614.2	XP_001241603.1	EEQ84654	EGC44758.1	FGSG_01272	AAB71411.1	XP_003348269.1	EGY21701.1	EFX03256.1	SPSK07523	SPBR06424	IV	CHS4
	XP_956333.2	XP_663922.1	CAA70736.1	XP_002145246.1	XP_002797676.1	ABV31247.1	XP_001245581.1	EEQ92427	EER41817.1	FGSG_01964	BAA74449.1	CCC08252.1	EGY13738.1	EFX04149.1	SPSK06859	SPBR02173	V	CHS5
	XP_961758.2	XP_658650.1	EDP56496.1	XP_002146284.1	XP_002790452.1	EEH46686.1	EAS31713.2	XP_002628047.1	EEH06536.1	FGSG_01949	ACH58563.1	XP_003348700.1	EGY13694.1	EFX05839.1	SPSK00405	SPBR08833	VI	CHS6
	XP_956331.2	BAE78841.1	XP_755676.1	XP_002145247.1	PAAG_00215	ABV31248.1	XP_001245580.1	XP_002626068.1	EGC49643.1	FGSG_12039	MGG_13014	XP_003348776.1	EGY13737.1	EFX03668.1	SPSK6887	SPBR02195	VII	CHS7
																	CAZy
Chitinases	XP_955945	XP_662475.1	XP_747065	XP_002143302.1	EEH35488	EEH44705	EAS31930	EEQ90757	EDN03385	FGSG_10939	EHA53365	XP_003349379	EGY21511	EFX03341.1	SPSK04361	SPBR05990	GH18
	XP_957924									FGSG_10729			EGY15352		SPSK09309	SPBR01751	GH18
	XP_965309				EEH34600					FGSG_03591	EHA49468		EGY22978		SPSK04244	SPBR05881	GH18
	XP_965412	CBF89775	XP_750029	XP_002149944.1		EEH42924	EAS33963	EEQ86439	EDN08232	FGSG_04143	EHA49644	XP_003351862	EGY14494	EFX05506	SPSK06400	SPBR05098	GH18
										FGSG_00952	EHA54448		EGY15661		SPSK03442	SPBR00738	GH18
	XP_960622 (III)	CBF74195 (III)	EAL85921 (III)	XP_002147806 (III)	EEH33209 (III)	EEH42677 (III)	EAS31406	EEQ89223	EDN02703	FGSG_05969	EHA47398 (III)	XP_003343941	EGY23700	EFX01809	SPSK06334	SPBR05036	GH18
	XP_964254 (III)		EAL85930 (III)	XP_002147803 (III)			EAS34999	EEQ91094	EEH07595	FGSG_08587	EHA52827	XP_003347063	EGY13640	EFX03660 (III)	SPSK08829	SPBR08243	GH18
	XP_963233										EHA55090	XP_003348594			SPSK02575	SPBR04298	GH18
	XP_962174	XP_658153	EDP50988	XP_002152329 (V)			EAS33976	EEQ91708	EDN07813	FGSG_09118	EHA53778	XP_003350578	EGY23344	EFX05996 (V)	SPSK06919	SPBR02226	GH18
	XP_957069	CBF74135 (III)	EAL85953 (III)	XP_002147767			EJB11094	EEQ91094			EHA45741	XP_003350208		EFX02333	SPSK08949		GH18

[truncated: 9 more sheets: Table S11, Table S12, Table S13, Table S14, Table S15, Table S16, Table S17, Table S18, Table S19]
